# Supplementary material for: Release of functional peptides from mother's milk and fortifier proteins in the premature infant stomach
Source: PLoS One. 2018 Nov 29;13(11):e0208204. doi: 10.1371/journal.pone.0208204 (PMC6264471; doi:10.1371/journal.pone.0208204)
Supplement: S1 Table — Sequence lists the peptide sequence. Species lists the peptide's parent protein species. Protein Name lists the parent protein. Start and Stop list the amino acid position the peptide is derived from in the parent protein. HMF, Milk, and Gastric list the number of samples the peptide was identified in. Modifications lists all modifications the peptide was identified with (O = Oxidation, P = Phosphorylation, A = Acetylation). Highest Homology Match lists the bioactive peptide from the MBPDB that the peptide most closely matched by sequence. % Alignment lists the sequence alignment. Function lists the bioactive functions of homologous peptides. DOI lists the journal article of the Highest Homology Match. (XLSX) [file pone.0208204.s001.xlsx]

## Sheet: Sheet1
Supplementary Table 1
Sequence	Species	Protein Name	Start	Stop	HMF	Milk	Gastric	Modifications	Highest Homology Match	% Alignment	Function	Reference (DOI)
PSIVGRPRHQGVM	Both	Actin, cytoplasmic 1	32	44	0	0	3
PSIVGRPRHQGVMVGMGQKD	Both	Actin, cytoplasmic 1	32	51	0	0	3	O
PSIVGRPRHQGVMVGMGQKDSY	Both	Actin, cytoplasmic 1	32	53	0	0	1	O
PSIVGRPRHQGVMVGMGQKDSYVGDE	Both	Actin, cytoplasmic 1	32	57	0	0	1	O
PSIVGRPRHQGVMVGMGQKDSYVGDEAQSK	Both	Actin, cytoplasmic 1	32	61	0	0	3	O
PSIVGRPRHQGVMVGMGQKDSYVGDEAQSKRGIL	Both	Actin, cytoplasmic 1	32	65	0	0	1	O
PSIVGRPRHQGVMVGMGQKDSYVGDEAQSKRGILT	Both	Actin, cytoplasmic 1	32	66	0	0	2	O
HQGVMVGMGQKDSYVGDEAQS	Both	Actin, cytoplasmic 1	40	60	0	1	1	O
HQGVMVGMGQKDSYVGDEAQSK	Both	Actin, cytoplasmic 1	40	61	0	1	0	O
VGMGQKDSYVGDE	Both	Actin, cytoplasmic 1	45	57	0	0	4	O
VGMGQKDSYVGDEAQS	Both	Actin, cytoplasmic 1	45	60	0	0	2	O
VGMGQKDSYVGDEAQSK	Both	Actin, cytoplasmic 1	45	61	0	0	2
VGMGQKDSYVGDEAQSKR	Both	Actin, cytoplasmic 1	45	62	0	0	1
VGMGQKDSYVGDEAQSKRGIL	Both	Actin, cytoplasmic 1	45	65	0	0	2	O
VGMGQKDSYVGDEAQSKRGILT	Both	Actin, cytoplasmic 1	45	66	0	0	5	O
MGQKDSYVGDEAQSKRGILT	Both	Actin, cytoplasmic 1	47	66	0	0	3	O
GQKDSYVGDEAQSKRGILT	Both	Actin, cytoplasmic 1	48	66	0	0	1
SYVGDEAQSKRGIL	Both	Actin, cytoplasmic 1	52	65	0	0	1
SYVGDEAQSKRGILT	Both	Actin, cytoplasmic 1	52	66	0	0	3
EKIWHHTFYNE	Both	Actin, cytoplasmic 1	83	93	0	0	2
YNELRVAPEEHPVL	Both	Actin, cytoplasmic 1	91	104	0	0	2
NELRVAPEEHPV	Both	Actin, cytoplasmic 1	92	103	0	0	1
LRVAPEEHPVL	Both	Actin, cytoplasmic 1	94	104	0	0	4
APEEHPVLLTEAPLNPK	Both	Actin, cytoplasmic 1	97	113	0	4	0
LTEAPLNPKANREKMTQ	Both	Actin, cytoplasmic 1	105	121	0	0	1
IVMDSGDGVTHTVPIYEG	Both	Actin, cytoplasmic 1	151	168	0	0	1	O
IVMDSGDGVTHTVPIYEGY	Both	Actin, cytoplasmic 1	151	169	0	0	3	O
DSGDGVTHTVPIYEG	Both	Actin, cytoplasmic 1	154	168	0	0	2
DSGDGVTHTVPIYEGY	Both	Actin, cytoplasmic 1	154	169	0	0	1
DLAGRDLTDYL	Both	Actin, cytoplasmic 1	179	189	0	0	1
ATAASSSSLEKSYELPDGQVIT	Both	Actin, cytoplasmic 1	228	249	0	0	1
ASSSSLEKSYELPDGQVIT	Both	Actin, cytoplasmic 1	231	249	0	0	1
ANTVLSGGTTMYPGIADRMQKEIT	Both	Actin, cytoplasmic 1	295	318	0	0	1	O
SGGTTMYPGIADRM	Both	Actin, cytoplasmic 1	300	313	0	0	1	O
SGGTTMYPGIADRMQKEIT	Both	Actin, cytoplasmic 1	300	318	0	0	2	O
SGGTTMYPGIADRMQKEITALAPSTM	Both	Actin, cytoplasmic 1	300	325	0	0	1	O
KIKIIAPPERKY	Both	Actin, cytoplasmic 1	326	337	0	0	3
KIKIIAPPERKYSVW	Both	Actin, cytoplasmic 1	326	340	0	0	1
YSVWIGGSILASLSTFQQMWISK	Both	Actin, cytoplasmic 1	337	359	0	0	2
SVWIGGSIL	Both	Actin, cytoplasmic 1	338	346	0	0	2
SLSTFQQMW	Both	Actin, cytoplasmic 1	348	356	0	0	1	O
WISKQEYDESGPSIVH	Both	Actin, cytoplasmic 1	356	371	0	1	0
AILGPTGGGKSSL	Both	ATP-binding cassette, sub-family G, member 2	79	91	0	0	2
GFSLPYVQY	Both	Beta-1,4-galactosyltransferase 1	281	289	0	0	1
ENLHLPLPL	Both	Beta-casein	137	145	0	0	1		ENLHLPLPLL	90	ACE-inhibitory	10.1021/jf049510t
ENLHLPLP	Both	Beta-casein	146	153	0	0	1		ENLHLPLP	100	ACE-inhibitory	10.1080/00021369.1989.10869621
ENLHLPLPLL	Both	Beta-casein	146	155	0	0	1		ENLHLPLPLL	100	ACE-inhibitory	10.1021/jf049510t
ENLHLPLPLLQ	Both	Beta-casein	146	156	0	0	5		VENLHLPLPLL	90.9091	ACE-inhibitory	10.1021/jf049510t
NLHLPLPLLQ	Both	Beta-casein	147	156	0	0	1		NLHLPLPLL	90	ACE-inhibitory	10.1021/jf049510t
LHLPLPL	Both	Beta-casein	148	154	0	0	1		LHLPLPL	100	ACE-inhibitory	10.1016/j.idairyj.2005.12.011
LHLPLPLLQ	Both	Beta-casein	148	156	0	0	4		NLHLPLPLL	88.8889	ACE-inhibitory	10.1021/jf049510t
HLPLPLLQ	Both	Beta-casein	149	156	0	0	5
VYTEGGFVEGVNK	Both	Bile salt-activated lipase	24	36	0	2	0
VYTEGGFVEGVNKKL	Both	Bile salt-activated lipase	24	38	0	0	1
YTEGGFVEGVNK	Both	Bile salt-activated lipase	25	36	0	3	2
YTEGGFVEGVNKKL	Both	Bile salt-activated lipase	25	38	0	0	1
TEGGFVEGVNK	Both	Bile salt-activated lipase	26	36	0	3	2
EGGFVEGVNK	Both	Bile salt-activated lipase	27	36	0	5	0
TEGGFVEGVNKKL	Both	Bile salt-activated lipase	28	40	0	0	1
IFKGIPFA	Both	Bile salt-activated lipase	47	54	0	0	1
IFKGIPFAA	Both	Bile salt-activated lipase	47	55	0	0	4
LYDGEEIATRG	Both	Bile salt-activated lipase	144	154	0	0	1
NYRVGPLGF	Both	Bile salt-activated lipase	160	168	0	0	2
YRVGPLGF	Both	Bile salt-activated lipase	161	168	0	0	1
FGESAGGASVSL	Both	Bile salt-activated lipase	209	220	0	0	2
FGESAGGASVSLQTLSPYNKGL	Both	Bile salt-activated lipase	209	230	0	0	2
VSLQTLSPYNKGL	Both	Bile salt-activated lipase	218	230	0	0	2
LQTLSPYNKGL	Both	Bile salt-activated lipase	220	230	0	0	2
IAYWTNF	Both	Bile salt-activated lipase	485	491	0	0	1
HAVDVTLDPDTAHPHLFL	Both	Butyrophilin subfamily 1 member A1	301	318	0	0	1
VDVTLDPDTAHPHLF	Both	Butyrophilin subfamily 1 member A1	303	317	0	0	2
VDVTLDPDTAHPHLFL	Both	Butyrophilin subfamily 1 member A1	303	318	0	0	2
VTLDPDTAHPHL	Both	Butyrophilin subfamily 1 member A1	305	316	0	0	1
VTLDPDTAHPHLFLYEDSKS	Both	Butyrophilin subfamily 1 member A1	305	324	0	0	1
YEDSKSVRLED	Both	Butyrophilin subfamily 1 member A1	319	329	0	0	1
SVRLEDSRQKLPEK	Both	Butyrophilin subfamily 1 member A1	324	337	0	2	0
EIPLSPMGE	Both	Butyrophilin subfamily 1 member A1	494	502	0	1	0	O
WKLVDSKNFDDY	Both	Fatty acid-binding protein, heart	9	20	0	0	1
WKLVDSKNFDDYMKSL	Both	Fatty acid-binding protein, heart	9	24	0	0	1	O
KLVDSKNFDDYMKSL	Both	Fatty acid-binding protein, heart	10	24	0	0	1	O
VDSKNFDDY	Both	Fatty acid-binding protein, heart	12	20	0	0	2
VDSKNFDDYMKSL	Both	Fatty acid-binding protein, heart	12	24	0	0	2	O
VDSKNFDDYMKSLGVG	Both	Fatty acid-binding protein, heart	12	27	0	0	3
VDSKNFDDYMKSLGVGF	Both	Fatty acid-binding protein, heart	12	28	0	0	3	O
DSKNFDDYMKSL	Both	Fatty acid-binding protein, heart	13	24	0	0	1	O
FDDYMKSLGVGF	Both	Fatty acid-binding protein, heart	17	28	0	0	2
MKSLGVGF	Both	Fatty acid-binding protein, heart	21	28	0	0	3	O
FDETTADDRKVKSIVTLDGGKL	Both	Fatty acid-binding protein, heart	71	92	0	0	1
DETTADDRKVKSIVTLDGGKL	Both	Fatty acid-binding protein, heart	72	92	0	0	2
RGSKASADESLALGKPGKEPR	Both	Fibroblast growth factor-binding protein 1	31	51	0	0	2	P
GSKASADESLALGKPGKEPR	Both	Fibroblast growth factor-binding protein 1	32	51	1	0	0
IIANDQGNRTTPSY	Both	Heat shock 70kDa protein	29	42	0	0	2
ARWLPAEYEDG	Both	Lactoperoxidase	161	171	0	0	1
PYKLRPVA	Both	Lactotransferrin	90	97	0	0	1
PYKLRPVAA	Both	Lactotransferrin	90	98	0	0	3
GAHAAGIAGSLTNKKVNRITGLDPAGPNFEY	Both	Lipoprotein lipase	164	194	0	0	1
ITGLDPAGPNFEYAEAPSRLSPDDADFVDVLHTFT	Both	Lipoprotein lipase	182	216	0	1	0
NFEYAEAPSRLSPDDADFVDVLHTFT	Both	Lipoprotein lipase	191	216	0	1	0
YAEAPSRLSPDDAD	Both	Lipoprotein lipase	194	207	0	0	1
YAEAPSRLSPDDADF	Both	Lipoprotein lipase	194	208	0	0	2
AEAPSRLSPDDAD	Both	Lipoprotein lipase	195	207	0	0	4
AEAPSRLSPDDADF	Both	Lipoprotein lipase	195	208	0	0	3
AEAPSRLSPDDADFVDVLHTFTRGSPGRS	Both	Lipoprotein lipase	195	223	0	0	1
APSRLSPDDADF	Both	Lipoprotein lipase	197	208	0	0	2
VDVLHTFTRGSPGRSIG	Both	Lipoprotein lipase	209	225	0	0	2
VVVTAGVRQQEGESRLNL	Both	L-lactate dehydrogenase B chain	93	110	0	0	1
RISHELDSASSEVN	Both	Osteopontin	265	278	1	5	5	P
ISHELDSASSEVN	Both	Osteopontin	266	278	0	5	4	P
SHELDSASSEVN	Both	Osteopontin	267	278	0	5	5	P
HELDSASSEVN	Both	Osteopontin	268	278	0	4	2	P
ELDSASSEVN	Both	Osteopontin	269	278	0	2	1	P
PLVSSTYDL	Both	Perilipin	20	28	0	0	1
LPIIQKLEPQIA	Both	Perilipin	66	77	1	5	0
LPIIQKLEPQIAVANTY	Both	Perilipin	66	82	0	1	0
PIIQKLEPQIA	Both	Perilipin	67	77	0	0	3
AVTTTVTGAKDSVA	Both	Perilipin	118	131	0	0	3
SVFRNAASF	Both	Perilipin	355	363	0	0	2
LVNNTPLNW	Both	Perilipin	392	400	0	0	1
LVNNTPLNWL	Both	Perilipin	392	401	0	0	1
KSPIFGPEE	Both	Polymeric immunoglobulin receptor	19	27	0	0	2
AKAAGKLKAEGSEIRL	Both	Protein disulfide-isomerase	66	81	0	0	1
AKVDATEESDL	Both	Protein disulfide-isomerase	82	92	0	0	4
AKVDATEESDLAQQY	Both	Protein disulfide-isomerase	82	96	0	0	2
AKVDATEESDLAQQYGVRGYPTIKF	Both	Protein disulfide-isomerase	82	106	0	0	2
IQTQQLHAAMADT	Both	Pyruvate kinase	13	25	0	0	1	O
PAVSEKDIQDLKF	Both	Pyruvate kinase	219	231	0	0	2
IRKASDVHEVRKVLGEKGKN	Both	Pyruvate kinase	245	264	0	0	1
TVEGIGSTKTRLHPVQE	Both	Xanthine dehydrogenase/oxidase	87	103	0	0	1
VEGIGSTKTRLHPVQE	Both	Xanthine dehydrogenase/oxidase	88	103	0	0	2
IQASTLKELLDL	Both	Xanthine dehydrogenase/oxidase	237	248	0	0	1
EQLRWFAGKQVKSVA	Both	Xanthine dehydrogenase/oxidase	332	346	0	0	1
IITASPISDLNPVF	Both	Xanthine dehydrogenase/oxidase	352	365	0	0	1
ASPISDLNPVF	Both	Xanthine dehydrogenase/oxidase	355	365	0	0	3
LSIEIPYSRE	Both	Xanthine dehydrogenase/oxidase	405	414	0	0	1
KIEKGDLKKGFSEADN	Both	Xanthine dehydrogenase/oxidase	713	728	0	0	1
TVPFLNQAGAL	Both	Xanthine dehydrogenase/oxidase	1010	1020	0	0	2
YRTPNLGY	Both	Xanthine dehydrogenase/oxidase	1133	1140	0	0	3
YRTPNLGYSF	Both	Xanthine dehydrogenase/oxidase	1133	1142	0	0	2
DVGSSLNPAIDIGQVEGAF	Both	Xanthine dehydrogenase/oxidase	1181	1199	0	0	1
FTLEELHYSPEGSLHTRGPST	Both	Xanthine dehydrogenase/oxidase	1206	1226	0	0	1
HYSPEGSLHTRGPST	Both	Xanthine dehydrogenase/oxidase	1212	1226	0	0	1
ASKAVGEPPLF	Both	Xanthine dehydrogenase/oxidase	1255	1265	0	0	1
ASKAVGEPPLFL	Both	Xanthine dehydrogenase/oxidase	1255	1266	0	0	1
DSGDGVTHTVPIYE	Bovine	60S ribosomal protein L26	154	167	0	2	0
YYVPLGTQYTDAPSFSDIPNPIGSENSGKTTMPL	Bovine	Actin, cytoplasmic 1	180	213	0	0	1	O	GTQYTDAPSFSDIPNPIGSENSEKTTMPLW	82.3529	ACE-inhibitory	10.1017/S0007114511001085
RPKHPIKHQGLPQEV	Bovine	Alpha-lactalbumin protein variant D	16	30	0	0	1
RELKDLKGYGG	Bovine	Alpha-lactalbumin protein variant D	29	39	0	0	2
TTFHTSGYDTQA	Bovine	Alpha-lactalbumin protein variant D	48	59	0	0	4
HTSGYDTQAIVQNNDSTEY	Bovine	Alpha-lactalbumin protein variant D	51	69	0	0	1
SGYDTQAIVQNNDSTEY	Bovine	Alpha-lactalbumin protein variant D	53	69	0	0	1
SGYDTQAIVQNNDSTEYGL	Bovine	Alpha-lactalbumin protein variant D	53	71	0	0	3
YDTQAIVQNNDSTEY	Bovine	Alpha-lactalbumin protein variant D	55	69	0	0	1
DTQAIVQNNDSTEY	Bovine	Alpha-lactalbumin protein variant D	56	69	0	0	1
DTQAIVQNNDSTEYGL	Bovine	Alpha-lactalbumin protein variant D	56	71	0	0	3
QAIVQNNDSTEY	Bovine	Alpha-lactalbumin protein variant D	58	69	0	0	1
AIVQNNDSTEY	Bovine	Alpha-lactalbumin protein variant D	59	69	0	0	3
AIVQNNDSTEYGL	Bovine	Alpha-lactalbumin protein variant D	59	71	1	0	4		IVQNNDSTEYGLF	92.3077	DPP-IV inhibitory	10.1016/j.peptides.2014.01.002
IVQNNDSTEY	Bovine	Alpha-lactalbumin protein variant D	60	69	0	0	4
IVQNNDSTEYGL	Bovine	Alpha-lactalbumin protein variant D	60	71	0	0	5		IVQNNDSTEYGLF	92.3077	DPP-IV inhibitory	10.1016/j.peptides.2014.01.002
VQNNDSTEYGL	Bovine	Alpha-lactalbumin protein variant D	61	71	0	0	4		IVQNNDSTEYGLF	84.6154	DPP-IV inhibitory	10.1016/j.peptides.2014.01.002
GLFQINN	Bovine	Alpha-lactalbumin protein variant D	70	76	0	0	1
RPKHPIKHQGLPQ	Bovine	Alpha-S1-casein	16	28	0	0	3
RPKHPIKHQGLPQE	Bovine	Alpha-S1-casein	16	29	0	0	5
RPKHPIKHQGLPQEVL	Bovine	Alpha-S1-casein	16	31	1	0	5
RPKHPIKHQGLPQEVLN	Bovine	Alpha-S1-casein	16	32	1	0	2
RPKHPIKHQGLPQEVLNE	Bovine	Alpha-S1-casein	16	33	1	0	5
RPKHPIKHQGLPQEVLNEN	Bovine	Alpha-S1-casein	16	34	1	0	5		RPKHPIKHQGLPQEVLNENLLRF	82.6087	Antimicrobial	10.1016/0278-6915(95)00097-6
RPKHPIKHQGLPQEVLNENL	Bovine	Alpha-S1-casein	16	35	1	0	5		RPKHPIKHQGLPQEVLNENLLRF	86.9565	Antimicrobial	10.1016/0278-6915(95)00097-6
RPKHPIKHQGLPQEVLNENLL	Bovine	Alpha-S1-casein	16	36	1	0	5		RPKHPIKHQGLPQEVLNENLLRF	91.3043	Antimicrobial	10.1016/0278-6915(95)00097-6
KNTMEHVSSSEESIISQETYK	Bovine	Alpha-S1-casein	16	36	1	0	4	O/P
RPKHPIKHQGLPQEVLNENLLR	Bovine	Alpha-S1-casein	16	37	1	0	5		RPKHPIKHQGLPQEVLNENLLRF	95.6522	Antimicrobial	10.1016/0278-6915(95)00097-6
RPKHPIKHQGLPQEVLNENLLRF	Bovine	Alpha-S1-casein	16	38	0	0	5		RPKHPIKHQGLPQEVLNENLLRF	100	Antimicrobial	10.1016/0278-6915(95)00097-6
PKHPIKHQGLPQEVLNENL	Bovine	Alpha-S1-casein	17	35	1	0	0		RPKHPIKHQGLPQEVLNENLLRF	82.6087	Antimicrobial	10.1016/0278-6915(95)00097-6
KHPIKHQGLPQEVL	Bovine	Alpha-S1-casein	18	31	0	0	2
KHPIKHQGLPQEVLNENL	Bovine	Alpha-S1-casein	18	35	0	0	1
KHPIKHQGLPQEVLNENLLR	Bovine	Alpha-S1-casein	18	37	0	0	5		RPKHPIKHQGLPQEVLNENLLRF	86.9565	Antimicrobial	10.1016/0278-6915(95)00097-6
KHPIKHQGLPQEVLNENLLRF	Bovine	Alpha-S1-casein	18	38	1	0	2		RPKHPIKHQGLPQEVLNENLLRF	91.3043	Antimicrobial	10.1016/0278-6915(95)00097-6
HPIKHQGLPQEVLNEN	Bovine	Alpha-S1-casein	19	34	0	0	5
HPIKHQGLPQEVLNENL	Bovine	Alpha-S1-casein	19	35	0	0	1
HPIKHQGLPQEVLNENLLR	Bovine	Alpha-S1-casein	19	37	0	0	2		RPKHPIKHQGLPQEVLNENLLRF	82.6087	Antimicrobial	10.1016/0278-6915(95)00097-6
PIKHQGLPQEVLNENLLR	Bovine	Alpha-S1-casein	20	37	0	0	2
PIKHQGLPQEVLNENLLRF	Bovine	Alpha-S1-casein	20	38	1	0	0		RPKHPIKHQGLPQEVLNENLLRF	82.6087	Antimicrobial	10.1016/0278-6915(95)00097-6
KHQGLPQEVLNENLLRF	Bovine	Alpha-S1-casein	22	38	0	0	1
HQGLPQEVLNE	Bovine	Alpha-S1-casein	23	33	1	0	1
HQGLPQEVLNENLLR	Bovine	Alpha-S1-casein	23	37	1	0	1
QGLPQEVLN	Bovine	Alpha-S1-casein	24	32	1	0	1
QGLPQEVLNENL	Bovine	Alpha-S1-casein	24	35	1	0	2
QGLPQEVLNENLL	Bovine	Alpha-S1-casein	24	36	0	0	2
QGLPQEVLNENLLR	Bovine	Alpha-S1-casein	24	37	0	0	2
QGLPQEVLNENLLRF	Bovine	Alpha-S1-casein	24	38	0	0	1
GLPQEVLN	Bovine	Alpha-S1-casein	25	32	1	0	3
GLPQEVLNE	Bovine	Alpha-S1-casein	25	33	1	0	2
GLPQEVLNEN	Bovine	Alpha-S1-casein	25	34	0	0	2
GLPQEVLNENL	Bovine	Alpha-S1-casein	25	35	1	0	1
GLPQEVLNENLL	Bovine	Alpha-S1-casein	25	36	1	0	0
GLPQEVLNENLLR	Bovine	Alpha-S1-casein	25	37	1	0	0
GLPQEVLNENLLRF	Bovine	Alpha-S1-casein	25	38	1	0	0
LPQEVLNENL	Bovine	Alpha-S1-casein	26	35	1	0	3
LPQEVLNENLL	Bovine	Alpha-S1-casein	26	36	1	0	1
LPQEVLNENLLR	Bovine	Alpha-S1-casein	26	37	0	0	3
LPQEVLNENLLRF	Bovine	Alpha-S1-casein	26	38	0	0	1
PQEVLNENLL	Bovine	Alpha-S1-casein	27	36	1	0	1
PQEVLNENLLR	Bovine	Alpha-S1-casein	27	37	1	0	0
QEVLNENL	Bovine	Alpha-S1-casein	28	35	0	0	1
FRELKDLKGY	Bovine	Alpha-S1-casein	28	37	0	0	1
QEVLNENLLRF	Bovine	Alpha-S1-casein	28	38	0	0	1
EVLNENLLRF	Bovine	Alpha-S1-casein	29	38	0	0	1		VLNENLLR	80	Antimicrobial	10.1128/AEM.72.3.2260-2264.2006
VLNENLLR	Bovine	Alpha-S1-casein	30	37	0	0	5		VLNENLLR	100	Antimicrobial	10.1128/AEM.72.3.2260-2264.2006
VLNENLLRF	Bovine	Alpha-S1-casein	30	38	0	0	2		VLNENLLR	88.8889	Antimicrobial	10.1128/AEM.72.3.2260-2264.2006
VLNENLLRFF	Bovine	Alpha-S1-casein	30	39	0	0	2		VLNENLLR	80	Antimicrobial	10.1128/AEM.72.3.2260-2264.2006
LNENLLR	Bovine	Alpha-S1-casein	31	37	1	0	5		VLNENLLR	87.5	Antimicrobial	10.1128/AEM.72.3.2260-2264.2006
LNENLLRF	Bovine	Alpha-S1-casein	31	38	1	0	0		VLNENLLR	87.5	Antimicrobial	10.1128/AEM.72.3.2260-2264.2006
NENLLRF	Bovine	Alpha-S1-casein	32	38	1	0	2		ENLLRF	85.7143	ACE-inhibitory	10.3168/jds.S0022-0302(05)73032-0
NENLLRFF	Bovine	Alpha-S1-casein	32	39	1	0	5
FFVAPFPEVF	Bovine	Alpha-S1-casein	38	47	1	0	0		FVAPFPEVFG	90	ACE-inhibitory	10.1021/jf049510t
FVAPFPE	Bovine	Alpha-S1-casein	39	45	0	0	5
FVAPFPEV	Bovine	Alpha-S1-casein	39	46	1	0	5		FVAPFPEVFG	80	ACE-inhibitory	10.1021/jf049510t
FVAPFPEVF	Bovine	Alpha-S1-casein	39	47	0	0	1		FVAPFPEVFG	90	ACE-inhibitory	10.1021/jf049510t
FVAPFPEVFG	Bovine	Alpha-S1-casein	39	48	0	0	4		FVAPFPEVFG	100	ACE-inhibitory	10.1021/jf049510t
FVAPFPEVFGK	Bovine	Alpha-S1-casein	39	49	0	0	4		FFVAPFPEVFGK	91.6667	ACE-inhibitory	10.1016/j.foodchem.2014.09.098
FVAPFPEVFGKE	Bovine	Alpha-S1-casein	39	50	0	0	5		FFVAPFPEVFGK	91.6667	ACE-inhibitory	10.1016/j.foodchem.2014.09.098
FVAPFPEVFGKEK	Bovine	Alpha-S1-casein	39	51	1	0	4		FFVAPFPEVFGK	84.6154	ACE-inhibitory	10.1016/j.foodchem.2014.09.098
FVAPFPEVFGKEKV	Bovine	Alpha-S1-casein	39	52	0	0	4
FVAPFPEVFGKEKVNE	Bovine	Alpha-S1-casein	39	54	1	0	4		RFFVAPFPEVFGKEKVNEL	84.2105	Induces macedocin biosynthesis	10.1128/AEM.00151-09
FVAPFPEVFGKEKVNEL	Bovine	Alpha-S1-casein	39	55	0	0	4		RFFVAPFPEVFGKEKVNEL	89.4737	Induces macedocin biosynthesis	10.1128/AEM.00151-09
FVAPFPEVFGKEKVNELSKDIGSESTED	Bovine	Alpha-S1-casein	39	66	0	0	2	P
FVAPFPEVFGKEKVNELSKDIGSESTEDQ	Bovine	Alpha-S1-casein	39	67	0	0	4	P
FVAPFPEVFGKEKVNELSKDIGSESTEDQAM	Bovine	Alpha-S1-casein	39	69	0	0	4	O/P
FVAPFPEVFGKEKVNELSKDIGSESTEDQAMED	Bovine	Alpha-S1-casein	39	71	1	0	5	O/P
FVAPFPEVFGKEKVNELSKDIGSESTEDQAMEDIKQMEAE	Bovine	Alpha-S1-casein	39	78	0	0	1	O/P
VAPFPEVF	Bovine	Alpha-S1-casein	40	47	0	0	1		FVAPFPEVFG	80	ACE-inhibitory	10.1021/jf049510t
VAPFPEVFG	Bovine	Alpha-S1-casein	40	48	1	0	2		FVAPFPEVFG	90	ACE-inhibitory	10.1021/jf049510t
VAPFPEVFGKE	Bovine	Alpha-S1-casein	40	50	0	0	4		FFVAPFPEVFGK	83.3333	ACE-inhibitory	10.1016/j.foodchem.2014.09.098
VAPFPEVFGKEKV	Bovine	Alpha-S1-casein	40	52	1	0	1
VAPFPEVFGKEKVNE	Bovine	Alpha-S1-casein	40	54	1	0	5
VAPFPEVFGKEKVNELSKDIGSESTEDQ	Bovine	Alpha-S1-casein	40	67	1	0	0	P
VAPFPEVFGKEKVNELSKDIGSESTEDQAM	Bovine	Alpha-S1-casein	40	69	0	0	1	O/P
VAPFPEVFGKEKVNELSKDIGSESTEDQAMED	Bovine	Alpha-S1-casein	40	71	0	0	2	O/P
VAPFPEVFGKEKVNELSKDIGSESTEDQAMEDIKQMEAE	Bovine	Alpha-S1-casein	40	78	0	0	1	P
APFPEVFGK	Bovine	Alpha-S1-casein	41	49	0	0	2		FVAPFPEVFG	80	ACE-inhibitory	10.1021/jf049510t
APFPEVFGKE	Bovine	Alpha-S1-casein	41	50	0	0	4		FVAPFPEVFG	80	ACE-inhibitory	10.1021/jf049510t
APFPEVFGKEK	Bovine	Alpha-S1-casein	41	51	0	0	1
APFPEVFGKEKV	Bovine	Alpha-S1-casein	41	52	0	0	2
APFPEVFGKEKVNE	Bovine	Alpha-S1-casein	41	54	0	0	5
APFPEVFGKEKVNEL	Bovine	Alpha-S1-casein	41	55	1	0	4
PFPEVFGK	Bovine	Alpha-S1-casein	42	49	0	0	3		FPEVFGK	87.5	ACE-inhibitory	10.1080/00021369.1987.10868244
PFPEVFGKEK	Bovine	Alpha-S1-casein	42	51	1	0	1
PFPEVFGKEKV	Bovine	Alpha-S1-casein	42	52	0	0	5
PFPEVFGKEKVNE	Bovine	Alpha-S1-casein	42	54	0	0	1
PFPEVFGKEKVNEL	Bovine	Alpha-S1-casein	42	55	0	0	5
FPEVFGK	Bovine	Alpha-S1-casein	43	49	0	0	2		FPEVFGK	100	ACE-inhibitory	10.1080/00021369.1987.10868244
FPEVFGKEKV	Bovine	Alpha-S1-casein	43	52	1	0	0
FPEVFGKEKVNE	Bovine	Alpha-S1-casein	43	54	0	0	1
PEVFGKEKVNE	Bovine	Alpha-S1-casein	44	54	1	0	0
PEVFGKEKVNEL	Bovine	Alpha-S1-casein	44	55	0	0	3
FGKEKVNELSKDIGSESTEDQAM	Bovine	Alpha-S1-casein	47	69	0	0	3	O/P
FGKEKVNELSKDIGSESTEDQAMED	Bovine	Alpha-S1-casein	47	71	0	0	2	O/P
GKEKVNELSKDIGSESTED	Bovine	Alpha-S1-casein	48	66	0	0	2	P
GKEKVNELSKDIGSESTEDQ	Bovine	Alpha-S1-casein	48	67	0	0	3	P
GKEKVNELSKDIGSESTEDQA	Bovine	Alpha-S1-casein	48	68	0	0	1	P
GKEKVNELSKDIGSESTEDQAM	Bovine	Alpha-S1-casein	48	69	0	0	2	O/P
GKEKVNELSKDIGSESTEDQAME	Bovine	Alpha-S1-casein	48	70	0	0	4	O/P
GKEKVNELSKDIGSESTEDQAMED	Bovine	Alpha-S1-casein	48	71	0	0	4	O/P
GKEKVNELSKDIGSESTEDQAMEDIKQM	Bovine	Alpha-S1-casein	48	75	0	0	1	P
GKEKVNELSKDIGSESTEDQAMEDIKQME	Bovine	Alpha-S1-casein	48	76	0	0	3	O/P
KEKVNELSKDIGSESTEDQAMED	Bovine	Alpha-S1-casein	49	71	0	0	1	O/P
EKVNELSKDIGSESTEDQAM	Bovine	Alpha-S1-casein	50	69	1	0	4	O/P
EKVNELSKDIGSESTEDQAME	Bovine	Alpha-S1-casein	50	70	0	0	2	O/P
EKVNELSKDIGSESTEDQAMED	Bovine	Alpha-S1-casein	50	71	0	0	1	O/P
EKVNELSKDIGSESTEDQAMEDI	Bovine	Alpha-S1-casein	50	72	1	0	0	O/P
EKVNELSKDIGSESTEDQAMEDIK	Bovine	Alpha-S1-casein	50	73	1	0	5	O/P
EKVNELSKDIGSESTEDQAMEDIKQM	Bovine	Alpha-S1-casein	50	75	0	0	3	O/P
EKVNELSKDIGSESTEDQAMEDIKQMEAE	Bovine	Alpha-S1-casein	50	78	0	0	1	P
KVNELSKDIGSESTEDQAMED	Bovine	Alpha-S1-casein	51	71	0	0	1	O/P
KVNELSKDIGSESTEDQAMEDIK	Bovine	Alpha-S1-casein	51	73	1	0	2	O/P
VNELSKDIGSESTEDQA	Bovine	Alpha-S1-casein	52	68	1	0	1
VNELSKDIGSESTEDQAM	Bovine	Alpha-S1-casein	52	69	1	0	3	O/P
VNELSKDIGSESTEDQAMED	Bovine	Alpha-S1-casein	52	71	0	0	2	O/P
VNELSKDIGSESTEDQAMEDIK	Bovine	Alpha-S1-casein	52	73	1	0	0	O/P
VNELSKDIGSESTEDQAMEDIKQMEAE	Bovine	Alpha-S1-casein	52	78	1	0	0	O/P
NELSKDIGSESTED	Bovine	Alpha-S1-casein	53	66	0	0	2
NELSKDIGSESTEDQA	Bovine	Alpha-S1-casein	53	68	0	0	1	P
NELSKDIGSESTEDQAM	Bovine	Alpha-S1-casein	53	69	0	0	1	O/P
NELSKDIGSESTEDQAMED	Bovine	Alpha-S1-casein	53	71	1	0	0	O/P
NELSKDIGSESTEDQAMEDIK	Bovine	Alpha-S1-casein	53	73	1	0	0	O/P
ELSKDIGSESTEDQAMED	Bovine	Alpha-S1-casein	54	71	1	0	0	O
LSKDIGSESTED	Bovine	Alpha-S1-casein	55	66	0	0	2	P
LSKDIGSESTEDQ	Bovine	Alpha-S1-casein	55	67	1	0	4	P
LSKDIGSESTEDQAM	Bovine	Alpha-S1-casein	55	69	1	0	0	O/P
LSKDIGSESTEDQAME	Bovine	Alpha-S1-casein	55	70	0	0	2	O/P
LSKDIGSESTEDQAMED	Bovine	Alpha-S1-casein	55	71	0	0	5	O/P
LSKDIGSESTEDQAMEDIK	Bovine	Alpha-S1-casein	55	73	0	0	1	O/P
LSKDIGSESTEDQAMEDIKQ	Bovine	Alpha-S1-casein	55	74	0	0	1	P
LSKDIGSESTEDQAMEDIKQM	Bovine	Alpha-S1-casein	55	75	0	0	2	O/P
LSKDIGSESTEDQAMEDIKQME	Bovine	Alpha-S1-casein	55	76	0	0	1	O/P
SKDIGSESTEDQA	Bovine	Alpha-S1-casein	56	68	0	0	2	P
SKDIGSESTEDQAM	Bovine	Alpha-S1-casein	56	69	0	0	1	O/P
SKDIGSESTEDQAME	Bovine	Alpha-S1-casein	56	70	1	0	5	O/P
SKDIGSESTEDQAMED	Bovine	Alpha-S1-casein	56	71	1	0	5	O/P
SKDIGSESTEDQAMEDI	Bovine	Alpha-S1-casein	56	72	0	0	1	O/P
SKDIGSESTEDQAMEDIK	Bovine	Alpha-S1-casein	56	73	1	0	3	O/P
SKDIGSESTEDQAMEDIKQ	Bovine	Alpha-S1-casein	56	74	0	0	1	O/P
SKDIGSESTEDQAMEDIKQM	Bovine	Alpha-S1-casein	56	75	1	0	2	O/P
SKDIGSESTEDQAMEDIKQME	Bovine	Alpha-S1-casein	56	76	0	0	1	O/P
SKDIGSESTEDQAMEDIKQMEAE	Bovine	Alpha-S1-casein	56	78	0	0	1	P
KDIGSESTEDQAM	Bovine	Alpha-S1-casein	57	69	0	0	1	O/P
KDIGSESTEDQAMED	Bovine	Alpha-S1-casein	57	71	1	0	0	O/P
DIGSESTEDQAMED	Bovine	Alpha-S1-casein	58	71	1	0	3	O
DIGSESTEDQAMEDIK	Bovine	Alpha-S1-casein	58	73	0	0	1	O/P
IGSESTEDQAMEDIK	Bovine	Alpha-S1-casein	59	73	1	0	0	O
SESTEDQAMEDIK	Bovine	Alpha-S1-casein	61	73	1	0	1	O
DQAMEDIKQM	Bovine	Alpha-S1-casein	66	75	1	0	0	O
QAMEDIKQME	Bovine	Alpha-S1-casein	67	76	0	0	1
AMEDIKQME	Bovine	Alpha-S1-casein	68	76	0	0	2
SSSEEIVPNSVEQK	Bovine	Alpha-S1-casein	81	94	0	0	1	P
SSEEIVPNSVEQKHIQKEDVPSERY	Bovine	Alpha-S1-casein	82	106	0	0	1	P
EEIVPNSVEQK	Bovine	Alpha-S1-casein	84	94	0	0	2	P
VPNSVEQKHIQKEDVPSER	Bovine	Alpha-S1-casein	87	105	0	0	2	P
VPNSVEQKHIQKEDVPSERY	Bovine	Alpha-S1-casein	87	106	1	0	0	P
PNSVEQKHIQKEDVPSER	Bovine	Alpha-S1-casein	88	105	0	0	3	P
PNSVEQKHIQKEDVPSERY	Bovine	Alpha-S1-casein	88	106	1	0	0	P
NSVEQKHIQKEDVPSER	Bovine	Alpha-S1-casein	89	105	1	0	0	P
SVEQKHIQKEDVPSE	Bovine	Alpha-S1-casein	90	104	0	0	5	P
SVEQKHIQKEDVPSERY	Bovine	Alpha-S1-casein	90	106	1	0	0	P
VEQKHIQKEDVPSERY	Bovine	Alpha-S1-casein	91	106	0	0	1
HIQKEDVPSERY	Bovine	Alpha-S1-casein	95	106	0	0	1
HIQKEDVPSERYL	Bovine	Alpha-S1-casein	95	107	1	0	0
HIQKEDVPSERYLG	Bovine	Alpha-S1-casein	95	108	1	0	5
HIQKEDVPSERYLGY	Bovine	Alpha-S1-casein	95	109	1	0	5
HIQKEDVPSERYLGYL	Bovine	Alpha-S1-casein	95	110	0	0	4
HIQKEDVPSERYLGYLE	Bovine	Alpha-S1-casein	95	111	1	0	0
HIQKEDVPSERYLGYLEQ	Bovine	Alpha-S1-casein	95	112	1	0	1
HIQKEDVPSERYLGYLEQL	Bovine	Alpha-S1-casein	95	113	1	0	5		HIQKEDVPSERYLGYLEQLLRLK	82.6087	Antimicrobial	10.1002/mnfr.201500182
HIQKEDVPSERYLGYLEQLLRLK	Bovine	Alpha-S1-casein	95	117	1	0	1		HIQKEDVPSERYLGYLEQLLRLK	100	Antimicrobial	10.1002/mnfr.201500182
IQKEDVPSERY	Bovine	Alpha-S1-casein	96	106	1	0	0
IQKEDVPSERYLGY	Bovine	Alpha-S1-casein	96	109	1	0	4
IQKEDVPSERYLGYLEQ	Bovine	Alpha-S1-casein	96	112	0	0	4
KEDVPSERYLGY	Bovine	Alpha-S1-casein	98	109	1	0	0
KEDVPSERYLGYLEQL	Bovine	Alpha-S1-casein	98	113	0	0	2
DVPSERYLGYLE	Bovine	Alpha-S1-casein	100	111	0	0	2
VPSERYLGYLEQL	Bovine	Alpha-S1-casein	101	113	0	0	1
LGYLEQL	Bovine	Alpha-S1-casein	107	113	0	0	1		YLGYLEQ	85.7143	Anxiolytic	10.1021/jf202890e
LGYLEQLL	Bovine	Alpha-S1-casein	107	114	0	0	2		YLGYLEQLLR	80	Antimicrobial, Anxiolytic	10.1021/jf202890e
LGYLEQLLR	Bovine	Alpha-S1-casein	107	115	1	0	0		YLGYLEQLLR	90	Antimicrobial, Anxiolytic	10.1021/jf202890e
LGYLEQLLRLKKYKVPQL	Bovine	Alpha-S1-casein	107	124	0	0	2
GYLEQLL	Bovine	Alpha-S1-casein	108	114	0	0	1		YLEQLLR	85.7143	Antimicrobial	10.1002/mnfr.201500182
GYLEQLLR	Bovine	Alpha-S1-casein	108	115	1	0	0		YLEQLLR	87.5	Antimicrobial, Anxiolytic	10.1002/mnfr.201500182
GYLEQLLRLK	Bovine	Alpha-S1-casein	108	117	1	0	0		LGYLEQLLRL	90	Antimicrobial, Anxiolytic	10.1002/mnfr.201500182
YLEQLLRL	Bovine	Alpha-S1-casein	109	116	1	0	0		YLEQLLR	87.5	Antimicrobial	10.1002/mnfr.201500182
LEQLLRL	Bovine	Alpha-S1-casein	110	116	0	0	3		YLEQLLR	85.7143	Antimicrobial	10.1002/mnfr.201500182
LEQLLRLKKYKVPQL	Bovine	Alpha-S1-casein	110	124	1	0	0
LEQLLRLKKYKVPQLEIVPNSAEERLHSMKE	Bovine	Alpha-S1-casein	110	140	0	0	2	P
LLRLKKYKVPQL	Bovine	Alpha-S1-casein	113	124	0	0	1		LRLKKYKVPQL	91.6667	Antimicrobial	10.1016/j.idairyj.2005.05.005,
LRLKKYKVPQ	Bovine	Alpha-S1-casein	114	123	0	0	2		LRLKKYKVPQL	90.9091	Antimicrobial	10.1016/j.idairyj.2005.05.005,
LRLKKYKVPQL	Bovine	Alpha-S1-casein	114	124	1	0	4		LRLKKYKVPQL	100	Antimicrobial	10.1016/j.idairyj.2005.05.005,
LRLKKYKVPQLEIVPNSAEERL	Bovine	Alpha-S1-casein	114	135	0	0	4	P
LRLKKYKVPQLEIVPNSAEERLHS	Bovine	Alpha-S1-casein	114	137	0	0	1	P
LRLKKYKVPQLEIVPNSAEERLHSM	Bovine	Alpha-S1-casein	114	138	0	0	1	O/P
LRLKKYKVPQLEIVPNSAEERLHSMKE	Bovine	Alpha-S1-casein	114	140	0	0	5	O/P
LRLKKYKVPQLEIVPNSAEERLHSMKEGIHA	Bovine	Alpha-S1-casein	114	144	0	0	1	O/P
LKKYKVPQLEIVPNSAEER	Bovine	Alpha-S1-casein	116	134	0	0	1	P
LKKYKVPQLEIVPNSAEERLHSM	Bovine	Alpha-S1-casein	116	138	0	0	1	O
LKKYKVPQLEIVPNSAEERLHSMK	Bovine	Alpha-S1-casein	116	139	1	0	0	O/P
LKKYKVPQLEIVPNSAEERLHSMKE	Bovine	Alpha-S1-casein	116	140	1	0	0	P
KKYKVPQLEIVPNSAEERLH	Bovine	Alpha-S1-casein	117	136	0	0	1	P
KKYKVPQLEIVPNSAEERLHSMKE	Bovine	Alpha-S1-casein	117	140	1	0	0	P
KYKVPQL	Bovine	Alpha-S1-casein	118	124	0	0	1		YKVPQL	85.7143	ACE-inhibitory	10.3168/jds.S0022-0302(96)76487-1
KYKVPQLEIVPNSAEER	Bovine	Alpha-S1-casein	118	134	0	0	4	P
KYKVPQLEIVPNSAEERL	Bovine	Alpha-S1-casein	118	135	0	0	2	P
KYKVPQLEIVPNSAEERLH	Bovine	Alpha-S1-casein	118	136	1	0	0	P
KYKVPQLEIVPNSAEERLHS	Bovine	Alpha-S1-casein	118	137	1	0	0	P
KYKVPQLEIVPNSAEERLHSM	Bovine	Alpha-S1-casein	118	138	1	0	0	O/P
KYKVPQLEIVPNSAEERLHSMK	Bovine	Alpha-S1-casein	118	139	1	0	0	O/P
KYKVPQLEIVPNSAEERLHSMKE	Bovine	Alpha-S1-casein	118	140	1	0	1	O/P
YKVPQLEIVPNSAEER	Bovine	Alpha-S1-casein	119	134	1	0	0	P
YKVPQLEIVPNSAEERL	Bovine	Alpha-S1-casein	119	135	1	0	1	P
YKVPQLEIVPNSAEERLH	Bovine	Alpha-S1-casein	119	136	0	0	1	P
YKVPQLEIVPNSAEERLHS	Bovine	Alpha-S1-casein	119	137	1	0	0	P
YKVPQLEIVPNSAEERLHSM	Bovine	Alpha-S1-casein	119	138	1	0	3	O/P
YKVPQLEIVPNSAEERLHSMK	Bovine	Alpha-S1-casein	119	139	0	0	4	O/P
YKVPQLEIVPNSAEERLHSMKE	Bovine	Alpha-S1-casein	119	140	1	0	3	O/P
YKVPQLEIVPNSAEERLHSMKEGIH	Bovine	Alpha-S1-casein	119	143	1	0	0	O/P
KVPQLEIVPNSAEER	Bovine	Alpha-S1-casein	120	134	1	0	1	P
KVPQLEIVPNSAEERL	Bovine	Alpha-S1-casein	120	135	1	0	0	P
KVPQLEIVPNSAEERLH	Bovine	Alpha-S1-casein	120	136	1	0	0	P
KVPQLEIVPNSAEERLHSM	Bovine	Alpha-S1-casein	120	138	1	0	0	O/P
VPQLEIVPNSAEER	Bovine	Alpha-S1-casein	121	134	1	0	0	P
VPQLEIVPNSAEERL	Bovine	Alpha-S1-casein	121	135	0	0	4	P
VPQLEIVPNSAEERLH	Bovine	Alpha-S1-casein	121	136	1	0	0	P
VPQLEIVPNSAEERLHS	Bovine	Alpha-S1-casein	121	137	1	0	0	P
VPQLEIVPNSAEERLHSM	Bovine	Alpha-S1-casein	121	138	1	0	3	O/P
VPQLEIVPNSAEERLHSMK	Bovine	Alpha-S1-casein	121	139	1	0	0	O/P
VPQLEIVPNSAEERLHSMKE	Bovine	Alpha-S1-casein	121	140	1	0	3	O/P
VPQLEIVPNSAEERLHSMKEGIH	Bovine	Alpha-S1-casein	121	143	1	0	0	P
VPQLEIVPNSAEERLHSMKEGIHAQ	Bovine	Alpha-S1-casein	121	145	1	0	0	O/P
PQLEIVPNSAEERLHSM	Bovine	Alpha-S1-casein	122	138	1	0	0	P
QLEIVPNSAEER	Bovine	Alpha-S1-casein	123	134	1	0	0	P
LEIVPNSAEERLH	Bovine	Alpha-S1-casein	124	136	0	0	4	P
LEIVPNSAEERLHSMKE	Bovine	Alpha-S1-casein	124	140	1	0	0	O/P
LEIVPNSAEERLHSMKEGIHAQQKEPMIG	Bovine	Alpha-S1-casein	124	152	1	0	0	P
LEIVPNSAEERLHSMKEGIHAQQKEPMIGVNQEL	Bovine	Alpha-S1-casein	124	157	0	0	1	O/P
EIVPNSAEER	Bovine	Alpha-S1-casein	125	134	0	0	2	P
EIVPNSAEERL	Bovine	Alpha-S1-casein	125	135	0	0	3	P
EIVPNSAEERLHSMKE	Bovine	Alpha-S1-casein	125	140	0	0	1	O/P
EIVPNSAEERLHSMKEGIHAQQKEPMIGVNQEL	Bovine	Alpha-S1-casein	125	157	0	0	1	O/P
VPNSAEERLHSM	Bovine	Alpha-S1-casein	127	138	0	0	1	O/P
VPNSAEERLHSMKE	Bovine	Alpha-S1-casein	127	140	1	0	3	O/P
PNSAEERLHSMKE	Bovine	Alpha-S1-casein	128	140	0	0	2	O/P
SAEERLHSMKEGIHAQQKEPMIGVNQEL	Bovine	Alpha-S1-casein	130	157	0	0	4	P
HSMKEGIHAQQKEPMIG	Bovine	Alpha-S1-casein	136	152	0	0	2	O
HSMKEGIHAQQKEPMIGVNQE	Bovine	Alpha-S1-casein	136	156	0	0	1	O
HSMKEGIHAQQKEPMIGVNQEL	Bovine	Alpha-S1-casein	136	157	0	0	2	O
KEGIHAQQKEPMIGVN	Bovine	Alpha-S1-casein	139	154	0	0	1	O
KEGIHAQQKEPMIGVNQEL	Bovine	Alpha-S1-casein	139	157	1	0	0
EGIHAQQKEPMIGVNQE	Bovine	Alpha-S1-casein	140	156	0	0	5
EGIHAQQKEPMIGVNQEL	Bovine	Alpha-S1-casein	140	157	0	0	1	O
EGIHAQQKEPMIGVNQELAYFYPEL	Bovine	Alpha-S1-casein	140	164	0	0	1	O
GIHAQQKEPMIG	Bovine	Alpha-S1-casein	141	152	0	0	3
GIHAQQKEPMIGVN	Bovine	Alpha-S1-casein	141	154	0	0	2	O
GIHAQQKEPMIGVNQ	Bovine	Alpha-S1-casein	141	155	0	0	1	O
GIHAQQKEPMIGVNQE	Bovine	Alpha-S1-casein	141	156	0	0	1	O
GIHAQQKEPMIGVNQEL	Bovine	Alpha-S1-casein	141	157	0	0	5	O
GIHAQQKEPMIGVNQELA	Bovine	Alpha-S1-casein	141	158	0	0	4	O
GIHAQQKEPMIGVNQELAY	Bovine	Alpha-S1-casein	141	159	0	0	1
GIHAQQKEPMIGVNQELAYFYPEL	Bovine	Alpha-S1-casein	141	164	0	0	5	O
GIHAQQKEPMIGVNQELAYFYPELFRQF	Bovine	Alpha-S1-casein	141	168	0	0	1	O
IHAQQKEPMIGVNQEL	Bovine	Alpha-S1-casein	142	157	0	0	1	O
HAQQKEPMIGVNQEL	Bovine	Alpha-S1-casein	143	157	0	0	1
AQQKEPMIGVNQ	Bovine	Alpha-S1-casein	144	155	0	0	3
AQQKEPMIGVNQE	Bovine	Alpha-S1-casein	144	156	0	0	4
AQQKEPMIGVNQEL	Bovine	Alpha-S1-casein	144	157	0	0	4	O
QQKEPMIGVNQEL	Bovine	Alpha-S1-casein	145	157	0	0	2	O
VNQELAYFYPEL	Bovine	Alpha-S1-casein	153	164	0	0	3
LAYFYPEL	Bovine	Alpha-S1-casein	157	164	0	0	2		LAYFYPEL	100	ACE-inhibitory, Antioxidant, Immunomodulatory, Increase MUC5AC expression, Opioid	10.1006/clin.1998.4585
AYFYPEL	Bovine	Alpha-S1-casein	158	164	0	0	1		AYFYPEL	100	ACE-inhibitory, Antioxidant, Immunomodulatory, Increase MUC5AC expression, Opioid	10.1016/j.idairyj.2009.05.004
AYFYPELFRQF	Bovine	Alpha-S1-casein	158	168	0	0	2
FRQFYQ	Bovine	Alpha-S1-casein	165	170	0	0	2
FRQFYQLDAYPSGAW	Bovine	Alpha-S1-casein	165	179	0	0	2
FRQFYQLDAYPSGAWYYVPLGTQYTDAPSF	Bovine	Alpha-S1-casein	165	194	0	0	2
YQLDAYPSG	Bovine	Alpha-S1-casein	169	177	0	0	2
YQLDAYPSGA	Bovine	Alpha-S1-casein	169	178	0	0	1
YQLDAYPSGAW	Bovine	Alpha-S1-casein	169	179	0	0	2
YQLDAYPSGAWY	Bovine	Alpha-S1-casein	169	180	0	0	1
YQLDAYPSGAWYYVPLGTQYTDAPSF	Bovine	Alpha-S1-casein	169	194	0	0	1
QLDAYPSGAW	Bovine	Alpha-S1-casein	170	179	0	0	1		DAYPSGAW	80	ACE-inhibitory	10.1016/S0958-6946(98)00048-X
DAYPSGAW	Bovine	Alpha-S1-casein	172	179	0	0	2		DAYPSGAW	100	ACE-inhibitory	10.1016/S0958-6946(98)00048-X
DAYPSGAWYYVPLGTQY	Bovine	Alpha-S1-casein	172	188	0	0	1
DAYPSGAWYYVPLGTQYTDAPSF	Bovine	Alpha-S1-casein	172	194	0	0	3
WYYVPLGTQYTDAPSF	Bovine	Alpha-S1-casein	179	194	0	0	1
YYVPLGTQ	Bovine	Alpha-S1-casein	180	187	0	0	3
YYVPLGTQY	Bovine	Alpha-S1-casein	180	188	0	0	2
YYVPLGTQYT	Bovine	Alpha-S1-casein	180	189	0	0	4
YYVPLGTQYTD	Bovine	Alpha-S1-casein	180	190	0	0	4
YYVPLGTQYTDA	Bovine	Alpha-S1-casein	180	191	0	0	3
YYVPLGTQYTDAPS	Bovine	Alpha-S1-casein	180	193	0	0	3
YYVPLGTQYTDAPSF	Bovine	Alpha-S1-casein	180	194	0	0	4	P
YYVPLGTQYTDAPSFSDIPNP	Bovine	Alpha-S1-casein	180	200	0	0	2
YYVPLGTQYTDAPSFSDIPNPI	Bovine	Alpha-S1-casein	180	201	0	0	2
YYVPLGTQYTDAPSFSDIPNPIGSEN	Bovine	Alpha-S1-casein	180	205	0	0	3
YYVPLGTQYTDAPSFSDIPNPIGSENSE	Bovine	Alpha-S1-casein	180	207	0	0	2
YYVPLGTQYTDAPSFSDIPNPIGSENSEK	Bovine	Alpha-S1-casein	180	208	0	0	3		GTQYTDAPSFSDIPNPIGSENSEKTTMPLW	80	ACE-inhibitory	10.3168/jds.S0022-0302(94)77026-0
YYVPLGTQYTDAPSFSDIPNPIGSENSEKT	Bovine	Alpha-S1-casein	180	209	0	0	2		GTQYTDAPSFSDIPNPIGSENSEKTTMPLW	83.3333	ACE-inhibitory	10.3168/jds.S0022-0302(94)77026-0
YYVPLGTQYTDAPSFSDIPNPIGSENSEKTTM	Bovine	Alpha-S1-casein	180	211	0	0	2	O	GTQYTDAPSFSDIPNPIGSENSEKTTMPLW	84.375	ACE-inhibitory	10.3168/jds.S0022-0302(94)77026-0
YYVPLGTQYTDAPSFSDIPNPIGSENSEKTTMP	Bovine	Alpha-S1-casein	180	212	0	0	3	O	GTQYTDAPSFSDIPNPIGSENSEKTTMPLW	84.8485	ACE-inhibitory	10.3168/jds.S0022-0302(94)77026-0
YYVPLGTQYTDAPSFSDIPNPIGSENSEKTTMPL	Bovine	Alpha-S1-casein	180	213	0	0	2	O/P	GTQYTDAPSFSDIPNPIGSENSEKTTMPLW	85.2941	ACE-inhibitory	10.3168/jds.S0022-0302(94)77026-0
YYVPLGTQYTDAPSFSDIPNPIGSENSEKTTMPLW	Bovine	Alpha-S1-casein	180	214	0	0	2	O/P	GTQYTDAPSFSDIPNPIGSENSEKTTMPLW	85.7143	ACE-inhibitory	10.3168/jds.S0022-0302(94)77026-0
YVPLGTQYT	Bovine	Alpha-S1-casein	181	189	1	0	5
YVPLGTQYTD	Bovine	Alpha-S1-casein	181	190	0	0	4
YVPLGTQYTDA	Bovine	Alpha-S1-casein	181	191	1	0	2
YVPLGTQYTDAPS	Bovine	Alpha-S1-casein	181	193	1	0	2
YVPLGTQYTDAPSF	Bovine	Alpha-S1-casein	181	194	0	0	1	P
YVPLGTQYTDAPSFSDIPNPIGSENSEK	Bovine	Alpha-S1-casein	181	208	0	0	2		GTQYTDAPSFSDIPNPIGSENSEKTTMPLW	80	ACE-inhibitory	10.3168/jds.S0022-0302(94)77026-0
YVPLGTQYTDAPSFSDIPNPIGSENSEKTTMP	Bovine	Alpha-S1-casein	181	212	1	0	1	O	GTQYTDAPSFSDIPNPIGSENSEKTTMPLW	87.5	ACE-inhibitory	10.3168/jds.S0022-0302(94)77026-0
YVPLGTQYTDAPSFSDIPNPIGSENSEKTTMPL	Bovine	Alpha-S1-casein	181	213	0	0	2	O	GTQYTDAPSFSDIPNPIGSENSEKTTMPLW	87.8788	ACE-inhibitory	10.3168/jds.S0022-0302(94)77026-0
YVPLGTQYTDAPSFSDIPNPIGSENSEKTTMPLW	Bovine	Alpha-S1-casein	181	214	0	0	3	O	GTQYTDAPSFSDIPNPIGSENSEKTTMPLW	88.2353	ACE-inhibitory	10.3168/jds.S0022-0302(94)77026-0
YVPLGTQYTDAPSFSDIPNPIGSENSGKTTMPLW	Bovine	Alpha-S1-casein	181	214	0	0	1		GTQYTDAPSFSDIPNPIGSENSEKTTMPLW	85.2941	ACE-inhibitory	10.3168/jds.S0022-0302(94)77026-0
VPLGTQYTDAPS	Bovine	Alpha-S1-casein	182	193	0	0	4
VPLGTQYTDAPSF	Bovine	Alpha-S1-casein	182	194	0	0	1
PLGTQYTDAPSFSDIPNPIGSENSEKTTMPLW	Bovine	Alpha-S1-casein	183	214	0	0	2	O	GTQYTDAPSFSDIPNPIGSENSEKTTMPLW	93.75	ACE-inhibitory	10.3168/jds.S0022-0302(94)77026-0
LGTQYTDAPSF	Bovine	Alpha-S1-casein	184	194	0	0	1
GTQYTDAPSF	Bovine	Alpha-S1-casein	185	194	0	0	3
TQYTDAPSF	Bovine	Alpha-S1-casein	186	194	0	0	3
QYTDAPSFSDIPNPIGSENSEKT	Bovine	Alpha-S1-casein	187	209	0	0	3
QYTDAPSFSDIPNPIGSENSEKTTMP	Bovine	Alpha-S1-casein	187	212	1	0	0	O	GTQYTDAPSFSDIPNPIGSENSEKTTMPLW	86.6667	ACE-inhibitory	10.3168/jds.S0022-0302(94)77026-0
QYTDAPSFSDIPNPIGSENSEKTTMPL	Bovine	Alpha-S1-casein	187	213	1	0	0	O	GTQYTDAPSFSDIPNPIGSENSEKTTMPLW	90	ACE-inhibitory	10.3168/jds.S0022-0302(94)77026-0
QYTDAPSFSDIPNPIGSENSEKTTMPLW	Bovine	Alpha-S1-casein	187	214	0	0	1	O	GTQYTDAPSFSDIPNPIGSENSEKTTMPLW	93.3333	ACE-inhibitory	10.3168/jds.S0022-0302(94)77026-0
TDAPSFSDIPNPIGSEN	Bovine	Alpha-S1-casein	189	205	0	0	3
TDAPSFSDIPNPIGSENS	Bovine	Alpha-S1-casein	189	206	0	0	2
TDAPSFSDIPNPIGSENSEK	Bovine	Alpha-S1-casein	189	208	1	0	4
TDAPSFSDIPNPIGSENSEKTTM	Bovine	Alpha-S1-casein	189	211	0	0	2	O
TDAPSFSDIPNPIGSENSEKTTMP	Bovine	Alpha-S1-casein	189	212	0	0	1	O	GTQYTDAPSFSDIPNPIGSENSEKTTMPLW	80	ACE-inhibitory	10.3168/jds.S0022-0302(94)77026-0
TDAPSFSDIPNPIGSENSEKTTMPL	Bovine	Alpha-S1-casein	189	213	1	0	0	O	GTQYTDAPSFSDIPNPIGSENSEKTTMPLW	83.3333	ACE-inhibitory	10.3168/jds.S0022-0302(94)77026-0
TDAPSFSDIPNPIGSENSEKTTMPLW	Bovine	Alpha-S1-casein	189	214	1	0	0	O/P	GTQYTDAPSFSDIPNPIGSENSEKTTMPLW	86.6667	ACE-inhibitory	10.3168/jds.S0022-0302(94)77026-0
DAPSFSDIPNPIGSENSEKTTMP	Bovine	Alpha-S1-casein	190	212	0	0	2	O
DAPSFSDIPNPIGSENSEKTTMPL	Bovine	Alpha-S1-casein	190	213	0	0	1	O	GTQYTDAPSFSDIPNPIGSENSEKTTMPLW	80	ACE-inhibitory	10.3168/jds.S0022-0302(94)77026-0
DAPSFSDIPNPIGSENSEKTTMPLW	Bovine	Alpha-S1-casein	190	214	0	0	1	O	GTQYTDAPSFSDIPNPIGSENSEKTTMPLW	83.3333	ACE-inhibitory	10.3168/jds.S0022-0302(94)77026-0
DAPSFSDIPNPIGSENSGKTTMPLW	Bovine	Alpha-S1-casein	190	214	0	0	1	O	GTQYTDAPSFSDIPNPIGSENSEKTTMPLW	80	ACE-inhibitory	10.3168/jds.S0022-0302(94)77026-0
APSFSDIPNPIGSENSE	Bovine	Alpha-S1-casein	191	207	0	0	1
APSFSDIPNPIGSENSEKTTMP	Bovine	Alpha-S1-casein	191	212	1	0	1	O
APSFSDIPNPIGSENSEKTTMPLW	Bovine	Alpha-S1-casein	191	214	1	0	0	O	GTQYTDAPSFSDIPNPIGSENSEKTTMPLW	80	ACE-inhibitory	10.3168/jds.S0022-0302(94)77026-0
PSFSDIPNPIGSENSEKTTMPLW	Bovine	Alpha-S1-casein	192	214	0	0	1	O
SFSDIPNPIGSENSEKTTMP	Bovine	Alpha-S1-casein	193	212	0	0	1	O
FSDIPNPIGSENSEKTTMP	Bovine	Alpha-S1-casein	194	212	0	0	1	O
FSDIPNPIGSENSEKTTMPLW	Bovine	Alpha-S1-casein	194	214	1	0	0	O
SDIPNPIGSE	Bovine	Alpha-S1-casein	195	204	0	0	5
SDIPNPIGSEN	Bovine	Alpha-S1-casein	195	205	0	0	4
SDIPNPIGSENS	Bovine	Alpha-S1-casein	195	206	0	0	3		SDIPNPIGSENSEK	85.7143	Antimicrobial	10.1128/AEM.72.3.2260-2264.2006
SDIPNPIGSENSE	Bovine	Alpha-S1-casein	195	207	0	0	4		SDIPNPIGSENSEK	92.8571	Antimicrobial	10.1128/AEM.72.3.2260-2264.2006
SDIPNPIGSENSEK	Bovine	Alpha-S1-casein	195	208	1	0	5		SDIPNPIGSENSEK	100	Antimicrobial	10.1128/AEM.72.3.2260-2264.2006
SDIPNPIGSENSEKT	Bovine	Alpha-S1-casein	195	209	0	0	4		SDIPNPIGSENSEK	93.3333	Antimicrobial	10.1128/AEM.72.3.2260-2264.2006
SDIPNPIGSENSEKTTM	Bovine	Alpha-S1-casein	195	211	1	0	4	O/P	SDIPNPIGSENSEK	82.3529	Antimicrobial	10.1128/AEM.72.3.2260-2264.2006
SDIPNPIGSENSGKTTM	Bovine	Alpha-S1-casein	195	211	1	0	5	O
SDIPNPIGSENSEKTTMP	Bovine	Alpha-S1-casein	195	212	0	0	1	O
SDIPNPIGSENSGKTTMP	Bovine	Alpha-S1-casein	195	212	0	0	3	O
SDIPNPIGSENSEKTTMPL	Bovine	Alpha-S1-casein	195	213	0	0	4	O
SDIPNPIGSENSGKTTMPL	Bovine	Alpha-S1-casein	195	213	0	0	3	O
SDIPNPIGSENSEKTTMPLW	Bovine	Alpha-S1-casein	195	214	1	0	5	O/P
SDIPNPIGSENSGKTTMPLW	Bovine	Alpha-S1-casein	195	214	0	0	1	O/P
DIPNPIGSEN	Bovine	Alpha-S1-casein	196	205	0	0	2
DIPNPIGSENSEKTTM	Bovine	Alpha-S1-casein	196	211	1	0	0	O	SDIPNPIGSENSEK	81.25	Antimicrobial	10.1128/AEM.72.3.2260-2264.2006
DIPNPIGSENSEKTTMP	Bovine	Alpha-S1-casein	196	212	0	0	1	O
DIPNPIGSENSEKTTMPL	Bovine	Alpha-S1-casein	196	213	1	0	4	O
DIPNPIGSENSEKTTMPLW	Bovine	Alpha-S1-casein	196	214	1	0	4	O
IPNPIGSENSEK	Bovine	Alpha-S1-casein	197	208	0	0	2		SDIPNPIGSENSEK	85.7143	Antimicrobial	10.1128/AEM.72.3.2260-2264.2006
IPNPIGSENSEKTTM	Bovine	Alpha-S1-casein	197	211	0	0	1	O	SDIPNPIGSENSEK	80	Antimicrobial	10.1128/AEM.72.3.2260-2264.2006
IPNPIGSENSEKTTMP	Bovine	Alpha-S1-casein	197	212	1	0	4	O
IPNPIGSENSEKTTMPL	Bovine	Alpha-S1-casein	197	213	1	0	3
IPNPIGSENSEKTTMPLW	Bovine	Alpha-S1-casein	197	214	0	0	1	O
IPNPIGSENSGKTTMPLW	Bovine	Alpha-S1-casein	197	214	0	0	2	O
PNPIGSENSEKTTMPL	Bovine	Alpha-S1-casein	198	213	1	0	5	O
PNPIGSENSEKTTMPLW	Bovine	Alpha-S1-casein	198	214	0	0	1	O
PNPIGSENSGKTTMPLW	Bovine	Alpha-S1-casein	198	214	0	0	1
NPIGSENSEKTTMP	Bovine	Alpha-S1-casein	199	212	0	0	1	O	IGSENSEKTTMP	85.7143	ACE-inhibitory	10.1128/AEM.00096-07
NPIGSENSEKTTMPLW	Bovine	Alpha-S1-casein	199	214	1	0	0	O
PIGSENSEKTTMP	Bovine	Alpha-S1-casein	200	212	1	0	2	O	IGSENSEKTTMP	92.3077	ACE-inhibitory	10.1128/AEM.00096-07
PIGSENSEKTTMPLW	Bovine	Alpha-S1-casein	200	214	1	0	0	O	IGSENSEKTTMP	80	ACE-inhibitory	10.1128/AEM.00096-07
IGSENSEKTTMPLW	Bovine	Alpha-S1-casein	201	214	0	0	1	O	IGSENSEKTTMP	85.7143	ACE-inhibitory	10.1128/AEM.00096-07
GSENSEKTTMPLW	Bovine	Alpha-S1-casein	202	214	0	0	1	O	IGSENSEKTTMP	84.6154	ACE-inhibitory	10.1128/AEM.00096-07
GSENSGKTTMPLW	Bovine	Alpha-S1-casein	202	214	0	0	1
SENSEKTTMPLW	Bovine	Alpha-S1-casein	203	214	0	0	3	O	IGSENSEKTTMP	83.3333	ACE-inhibitory	10.1128/AEM.00096-07
NSEKTTMPLW	Bovine	Alpha-S1-casein	205	214	0	0	1	O
SEKTTMPLW	Bovine	Alpha-S1-casein	206	214	0	0	1	O
KNTMEHVSSSEESIISQE	Bovine	Alpha-S2-casein	16	33	1	0	3	O/P
KNTMEHVSSSEESIISQETY	Bovine	Alpha-S2-casein	16	35	1	0	0	O
KNTMEHVSSSEESIISQETYKQE	Bovine	Alpha-S2-casein	16	38	1	0	4	O/P
KNTMEHVSSSEESIISQETYKQEK	Bovine	Alpha-S2-casein	16	39	1	0	5	O/P
KNTMEHVSSSEESIISQETYKQEKNM	Bovine	Alpha-S2-casein	16	41	1	0	0	P
MEHVSSSEESIISQETYK	Bovine	Alpha-S2-casein	19	36	0	0	1	P
MEHVSSSEESIISQETYKQEK	Bovine	Alpha-S2-casein	19	39	1	0	0	P
HVSSSEESIISQETYK	Bovine	Alpha-S2-casein	21	36	1	0	0
AQDDYRYIHF	Bovine	Alpha-S2-casein	24	33	1	0	2
SSEESIISQETYK	Bovine	Alpha-S2-casein	24	36	1	0	0	P
SSEESIISQETYKQE	Bovine	Alpha-S2-casein	24	38	1	0	0
SSEESIISQETYKQEK	Bovine	Alpha-S2-casein	24	39	1	0	0	P
SEESIISQETYK	Bovine	Alpha-S2-casein	25	36	1	0	0	P
SEESIISQETYKQEK	Bovine	Alpha-S2-casein	25	39	1	0	0	P
EESIISQETYK	Bovine	Alpha-S2-casein	26	36	1	0	0	P
SIISQETYKQEK	Bovine	Alpha-S2-casein	28	39	1	0	0	P
IISQETYKQ	Bovine	Alpha-S2-casein	29	37	1	0	0	P
IISQETYKQEK	Bovine	Alpha-S2-casein	29	39	1	0	0	P
EVVRNANEEEY	Bovine	Alpha-S2-casein	57	67	1	0	0
NANEEEYSIGSSSEESAEVATEEVK	Bovine	Alpha-S2-casein	61	85	0	0	5
SIGSSSEESAEVATEEVK	Bovine	Alpha-S2-casein	68	85	1	0	0
TEEVKITVDDKHYQK	Bovine	Alpha-S2-casein	81	95	1	0	1
EEVKITVDDKHYQK	Bovine	Alpha-S2-casein	82	95	0	0	1
VKITVDDKHY	Bovine	Alpha-S2-casein	84	93	0	0	4
VKITVDDKHYQ	Bovine	Alpha-S2-casein	84	94	0	0	1
VKITVDDKHYQKAL	Bovine	Alpha-S2-casein	84	97	1	0	0
VKITVDDKHYQKALNE	Bovine	Alpha-S2-casein	84	99	0	0	5
KITVDDKHYQKAL	Bovine	Alpha-S2-casein	85	97	0	0	1
ITVDDKHYQKAL	Bovine	Alpha-S2-casein	86	97	0	0	4
ITVDDKHYQKALNEINQF	Bovine	Alpha-S2-casein	86	103	0	0	1
VDDKHYQKALNEI	Bovine	Alpha-S2-casein	88	100	0	0	2
ALNEINQF	Bovine	Alpha-S2-casein	96	103	0	0	2		ALNEINQFY	88.8889	ACE-inhibitory, Antimicrobial	10.1016/S0014-5793(02)03576-7
ALNEINQFYQKFPQY	Bovine	Alpha-S2-casein	96	110	0	0	1
ALNEINQFYQKFPQYLQY	Bovine	Alpha-S2-casein	96	113	0	0	3
LNEINQF	Bovine	Alpha-S2-casein	97	103	0	0	1
LNEINQFYQKFPQY	Bovine	Alpha-S2-casein	97	110	0	0	2
NEINQFYQKFPQY	Bovine	Alpha-S2-casein	98	110	0	0	1
FYQKFPQY	Bovine	Alpha-S2-casein	103	110	0	0	1		YQKFPQY	87.5	ACE-inhibitory, Antioxidant	10.3168/jds.S0022-0302(06)72370-0
YQKFPQY	Bovine	Alpha-S2-casein	104	110	1	0	5		YQKFPQY	100	ACE-inhibitory, Antioxidant	10.3168/jds.S0022-0302(06)72370-0
YQKFPQYL	Bovine	Alpha-S2-casein	104	111	0	0	3		YQKFPQY	87.5	ACE-inhibitory, Antioxidant	10.3168/jds.S0022-0302(06)72370-0
YQKFPQYLQ	Bovine	Alpha-S2-casein	104	112	0	0	5
YQKFPQYLQY	Bovine	Alpha-S2-casein	104	113	0	0	3
YQKFPQYLQYL	Bovine	Alpha-S2-casein	104	114	0	0	2
LQYLYQGPIVLNPWDQVK	Bovine	Alpha-S2-casein	111	128	0	0	1
LQYLYQGPIVLNPWDQVKR	Bovine	Alpha-S2-casein	111	129	0	0	3
LQYLYQGPIVLNPWDQVKRN	Bovine	Alpha-S2-casein	111	130	0	0	4
LQYLYQGPIVLNPWDQVKRNAVPIT	Bovine	Alpha-S2-casein	111	135	0	0	2
LQYLYQGPIVLNPWDQVKRNAVPITPT	Bovine	Alpha-S2-casein	111	137	0	0	2
LQYLYQGPIVLNPWDQVKRNAVPITPTL	Bovine	Alpha-S2-casein	111	138	0	0	2
YLYQGPIVLNPWDQVK	Bovine	Alpha-S2-casein	113	128	0	0	1
YLYQGPIVLNPWDQVKRN	Bovine	Alpha-S2-casein	113	130	0	0	1
LYQGPIVLNPWD	Bovine	Alpha-S2-casein	114	125	0	0	2
LYQGPIVLNPWDQ	Bovine	Alpha-S2-casein	114	126	0	0	3
LYQGPIVLNPWDQVK	Bovine	Alpha-S2-casein	114	128	0	0	5
LYQGPIVLNPWDQVKR	Bovine	Alpha-S2-casein	114	129	0	0	4
LYQGPIVLNPWDQVKRN	Bovine	Alpha-S2-casein	114	130	0	0	4
LYQGPIVLNPWDQVKRNAVPIT	Bovine	Alpha-S2-casein	114	135	0	0	1
LYQGPIVLNPWDQVKRNAVPITPT	Bovine	Alpha-S2-casein	114	137	0	0	3
LYQGPIVLNPWDQVKRNAVPITPTL	Bovine	Alpha-S2-casein	114	138	0	0	4
LYQGPIVLNPWDQVKRNAVPITPTLN	Bovine	Alpha-S2-casein	114	139	0	0	1
LYQGPIVLNPWDQVKRNAVPITPTLNREQL	Bovine	Alpha-S2-casein	114	143	0	0	2
YQGPIVLNPWDQV	Bovine	Alpha-S2-casein	115	127	1	0	5
YQGPIVLNPWDQVK	Bovine	Alpha-S2-casein	115	128	0	0	1
YQGPIVLNPWDQVKRN	Bovine	Alpha-S2-casein	115	130	0	0	2
YQGPIVLNPWDQVKRNAVPITPT	Bovine	Alpha-S2-casein	115	137	0	0	4
YQGPIVLNPWDQVKRNAVPITPTL	Bovine	Alpha-S2-casein	115	138	0	0	1
YQGPIVLNPWDQVKRNAVPITPTLN	Bovine	Alpha-S2-casein	115	139	0	0	1
QGPIVLNPWDQ	Bovine	Alpha-S2-casein	116	126	0	0	2
QGPIVLNPWDQV	Bovine	Alpha-S2-casein	116	127	1	0	2
QGPIVLNPWDQVK	Bovine	Alpha-S2-casein	116	128	0	0	1
GPIVLNPWDQVK	Bovine	Alpha-S2-casein	117	128	0	0	1		IVLNPWDQVK	83.3333	Antimicrobial	10.1002/mnfr.201500182
PIVLNPWDQVKRNAVPITPTL	Bovine	Alpha-S2-casein	118	138	1	0	4
VLNPWDQVK	Bovine	Alpha-S2-casein	120	128	0	0	1		IVLNPWDQVK	90	Antimicrobial	10.1002/mnfr.201500182
NPWDQVKRNAVPITPTL	Bovine	Alpha-S2-casein	122	138	0	0	1
RNAVPITPTLNREQLSTSEENSK	Bovine	Alpha-S2-casein	129	151	0	0	2	P
RNAVPITPTLNREQLSTSEENSKK	Bovine	Alpha-S2-casein	129	152	0	0	1	P
RNAVPITPTLNREQLSTSEENSKKTVDMESTEVFTK	Bovine	Alpha-S2-casein	129	164	1	0	0	P
NAVPITPTL	Bovine	Alpha-S2-casein	130	138	1	0	0
NAVPITPTLN	Bovine	Alpha-S2-casein	130	139	0	0	3
NAVPITPTLNREQLSTSEE	Bovine	Alpha-S2-casein	130	148	1	0	1	P
NAVPITPTLNREQLSTSEEN	Bovine	Alpha-S2-casein	130	149	1	0	0	P
NAVPITPTLNREQLSTSEENS	Bovine	Alpha-S2-casein	130	150	1	0	1	P
NAVPITPTLNREQLSTSEENSKKT	Bovine	Alpha-S2-casein	130	153	1	0	0	P
NAVPITPTLNREQLSTSEENSKKTVD	Bovine	Alpha-S2-casein	130	155	1	0	0	P
NAVPITPTLNREQLSTSEENSKKTVDMESTEVF	Bovine	Alpha-S2-casein	130	162	1	0	0	O/P
NAVPITPTLNREQLSTSEENSKKTVDMESTEVFT	Bovine	Alpha-S2-casein	130	163	1	0	0	O/P
NAVPITPTLNREQLSTSEENSKKTVDMESTEVFTK	Bovine	Alpha-S2-casein	130	164	1	0	0	O/P
AVPITPTL	Bovine	Alpha-S2-casein	131	138	0	0	1		VPITPTL	87.5	DPP-IV inhibitory	10.1016/j.idairyj.2011.08.002
AVPITPTLNREQL	Bovine	Alpha-S2-casein	131	143	0	0	3
PITPTLNREQLSTSEENSK	Bovine	Alpha-S2-casein	133	151	0	0	1	P
PITPTLNREQLSTSEENSKK	Bovine	Alpha-S2-casein	133	152	1	0	0	P
PITPTLNREQLSTSEENSKKTVDMESTEVFTKK	Bovine	Alpha-S2-casein	133	165	1	0	0	O/P
PTLNREQLSTSEENSK	Bovine	Alpha-S2-casein	136	151	1	0	0	P
LNREQLSTSEEN	Bovine	Alpha-S2-casein	138	149	1	0	1	P
LNREQLSTSEENS	Bovine	Alpha-S2-casein	138	150	1	0	0	P
LNREQLSTSEENSK	Bovine	Alpha-S2-casein	138	151	0	0	2	P
LNREQLSTSEENSKKTV	Bovine	Alpha-S2-casein	138	154	1	0	3	P
LNREQLSTSEENSKKTVD	Bovine	Alpha-S2-casein	138	155	1	0	0	P
LNREQLSTSEENSKKTVDMESTEVFTK	Bovine	Alpha-S2-casein	138	164	1	0	0	O/P
NREQLSTSEENSKKTV	Bovine	Alpha-S2-casein	139	154	0	0	2	P
NREQLSTSEENSKKTVD	Bovine	Alpha-S2-casein	139	155	1	0	0	P
NREQLSTSEENSKKTVDMESTE	Bovine	Alpha-S2-casein	139	160	0	0	2	O/P
NREQLSTSEENSKKTVDMESTEVF	Bovine	Alpha-S2-casein	139	162	0	0	1	P
NREQLSTSEENSKKTVDMESTEVFTK	Bovine	Alpha-S2-casein	139	164	0	0	1	P
NSKKTVDMESTEVFTK	Bovine	Alpha-S2-casein	149	164	1	0	0	O/P
SKKTVDMESTEVFTK	Bovine	Alpha-S2-casein	150	164	1	0	0	O/P
KTVDMESTEVFTK	Bovine	Alpha-S2-casein	152	164	1	0	0	O/P
KTVDMESTEVFTKK	Bovine	Alpha-S2-casein	152	165	1	0	2	O/P
KTVDMESTEVFTKKTK	Bovine	Alpha-S2-casein	152	167	1	0	0	P
KTVDMESTEVFTKKTKLTEEEKN	Bovine	Alpha-S2-casein	152	174	1	0	0	O/P
KTVDMESTEVFTKKTKLTEEEKNRLN	Bovine	Alpha-S2-casein	152	177	1	0	0	P
TVDMESTEVFT	Bovine	Alpha-S2-casein	153	163	1	0	3
TVDMESTEVFTK	Bovine	Alpha-S2-casein	153	164	1	0	0	O/P
TVDMESTEVFTKKTK	Bovine	Alpha-S2-casein	153	167	1	0	0	O/P
VDMESTEVFTK	Bovine	Alpha-S2-casein	154	164	1	0	0	O
VDMESTEVFTKK	Bovine	Alpha-S2-casein	154	165	1	0	0	O/P
DMESTEVFTK	Bovine	Alpha-S2-casein	155	164	1	0	0	P
MESTEVFTK	Bovine	Alpha-S2-casein	156	164	1	0	1	O/P
MESTEVFTKK	Bovine	Alpha-S2-casein	156	165	1	0	1	P
MESTEVFTKKTKLTEEEKNRLNF	Bovine	Alpha-S2-casein	156	178	1	0	0	P
FTKKTKLTEEEKNRLNF	Bovine	Alpha-S2-casein	162	178	0	0	1		TKKTKLTEEEKNRL	82.3529	Antimicrobial	10.1007/s11010-013-1778-4
TKKTKLTEEEKNRL	Bovine	Alpha-S2-casein	163	176	1	0	1		TKKTKLTEEEKNRL	100	Antimicrobial	10.1007/s11010-013-1778-4
TKKTKLTEEEKNRLNF	Bovine	Alpha-S2-casein	163	178	0	0	4		TKKTKLTEEEKNRL	87.5	Antimicrobial	10.1007/s11010-013-1778-4
TKKTKLTEEEKNRLNFL	Bovine	Alpha-S2-casein	163	179	0	0	5		TKKTKLTEEEKNRL	82.3529	Antimicrobial	10.1007/s11010-013-1778-4
KTKLTEEEKNRLN	Bovine	Alpha-S2-casein	165	177	1	0	1		TKKTKLTEEEKNRL	85.7143	Antimicrobial	10.1007/s11010-013-1778-4
KTKLTEEEKNRLNF	Bovine	Alpha-S2-casein	165	178	1	0	3		TKKTKLTEEEKNRL	85.7143	Antimicrobial	10.1007/s11010-013-1778-4
KTKLTEEEKNRLNFL	Bovine	Alpha-S2-casein	165	179	0	0	3		TKKTKLTEEEKNRL	80	Antimicrobial	10.1007/s11010-013-1778-4
KTKLTEEEKNRLNFLK	Bovine	Alpha-S2-casein	165	180	1	0	0
KTKLTEEEKNRLNFLKKISQRYQKF	Bovine	Alpha-S2-casein	165	189	1	0	0
TKLTEEEKNRL	Bovine	Alpha-S2-casein	166	176	1	0	2
TKLTEEEKNRLN	Bovine	Alpha-S2-casein	166	177	1	0	0
TKLTEEEKNRLNF	Bovine	Alpha-S2-casein	166	178	0	0	1
TKLTEEEKNRLNFL	Bovine	Alpha-S2-casein	166	179	0	0	5
TKLTEEEKNRLNFLK	Bovine	Alpha-S2-casein	166	180	1	0	0
TKLTEEEKNRLNFLKKISQ	Bovine	Alpha-S2-casein	166	184	1	0	0
KLTEEEKNRLNF	Bovine	Alpha-S2-casein	167	178	1	0	0
TEEEKNRLNF	Bovine	Alpha-S2-casein	169	178	0	0	3
TEEEKNRLNFL	Bovine	Alpha-S2-casein	169	179	0	0	4
FLKKISQRYQ	Bovine	Alpha-S2-casein	178	187	1	0	0
LKKISQRYQKF	Bovine	Alpha-S2-casein	179	189	1	0	0
LKKISQRYQKFA	Bovine	Alpha-S2-casein	179	190	0	0	5
LKKISQRYQKFAL	Bovine	Alpha-S2-casein	179	191	0	0	5		LKKISQRYQKFALPQY	81.25	Antimicrobial	10.1016/S0304-4165(99)00079-3
LKKISQRYQKFALPQY	Bovine	Alpha-S2-casein	179	194	0	0	3		LKKISQRYQKFALPQY	100	Antimicrobial	10.1016/S0304-4165(99)00079-3
LKKISQRYQKFALPQYLKT	Bovine	Alpha-S2-casein	179	197	0	0	1		LKKISQRYQKFALPQY	84.2105	Antimicrobial	10.1016/S0304-4165(99)00079-3
KISQRYQKFALPQYLK	Bovine	Alpha-S2-casein	181	196	0	0	1		LKKISQRYQKFALPQY	87.5	Antimicrobial	10.1016/S0304-4165(99)00079-3
ISQRYQKFALPQYLK	Bovine	Alpha-S2-casein	182	196	1	0	0		LKKISQRYQKFALPQY	81.25	Antimicrobial	10.1016/S0304-4165(99)00079-3
YQKFALPQYL	Bovine	Alpha-S2-casein	186	195	1	0	0
ALPQYLKTVYQ	Bovine	Alpha-S2-casein	190	200	1	0	0
ALPQYLKTVYQHQ	Bovine	Alpha-S2-casein	190	202	0	0	3
ALPQYLKTVYQHQK	Bovine	Alpha-S2-casein	190	203	0	0	1
PQYLKTVYQHQ	Bovine	Alpha-S2-casein	192	202	0	0	4
PQYLKTVYQHQK	Bovine	Alpha-S2-casein	192	203	0	0	1
PQYLKTVYQHQKAMKPWIQPK	Bovine	Alpha-S2-casein	192	212	0	0	2	O
PQYLKTVYQHQKAMKPWIQPKT	Bovine	Alpha-S2-casein	192	213	0	0	1
PQYLKTVYQHQKAMKPWIQPKTKVIPYVRYL	Bovine	Alpha-S2-casein	192	222	0	0	1		ALPQYLKTVYQHQKAMKPWIQPKTKVIPYVRYL	93.9394	Antimicrobial	10.1016/j.idairyj.2004.06.008
LKTVYQHQKAMKPW	Bovine	Alpha-S2-casein	195	208	0	0	2	O
LKTVYQHQKAMKPWIQPK	Bovine	Alpha-S2-casein	195	212	0	0	1	O
LKTVYQHQKAMKPWIQPKTK	Bovine	Alpha-S2-casein	195	214	0	0	5	O
LKTVYQHQKAMKPWIQPKTKVIPY	Bovine	Alpha-S2-casein	195	218	0	0	1	O	LKTVYQHQKAMKPWIQPKTKVIPYVRYL	85.7143	Antimicrobial	10.1016/j.idairyj.2004.06.008
LKTVYQHQKAMKPWIQPKTKVIPYVRY	Bovine	Alpha-S2-casein	195	221	0	0	1	O	LKTVYQHQKAMKPWIQPKTKVIPYVRYL	96.4286	Antimicrobial	10.1016/j.idairyj.2004.06.008
LKTVYQHQKAMKPWIQPKTKVIPYVRYL	Bovine	Alpha-S2-casein	195	222	0	0	3	O	LKTVYQHQKAMKPWIQPKTKVIPYVRYL	100	Antimicrobial	10.1016/j.idairyj.2004.06.008
KTVYQHQKAMKPWIQPK	Bovine	Alpha-S2-casein	196	212	0	0	1
KTVYQHQKAMKPWIQPKTKVIPYVRYL	Bovine	Alpha-S2-casein	196	222	0	0	1	O	KTVYQHQKAMKPWIQPKTKVIPYVRYL	100	Antimicrobial	10.1016/j.idairyj.2004.06.008
TVYQHQKAMKPWIQPKTK	Bovine	Alpha-S2-casein	197	214	0	0	1	O
VYQHQKAMKPWIQPKTKVIPYVRYL	Bovine	Alpha-S2-casein	198	222	1	0	0	O	VYQHQKAMKPWIQPKTKVIPYVRYL	100	Antimicrobial	10.1016/j.idairyj.2005.05.005
AMKPWIQPKTKVIPYV	Bovine	Alpha-S2-casein	204	219	1	0	4		KAMKPWIQPKTKVIP	87.5	Antimicrobial	10.1128/AEM.01394-13
AMKPWIQPKTKVIPYVRY	Bovine	Alpha-S2-casein	204	221	0	0	1		KAMKPWIQPKTKVIPYVRYL	90	Antimicrobial	10.1128/AEM.01394-13
AMKPWIQPKTKVIPYVRYL	Bovine	Alpha-S2-casein	204	222	0	0	3	O	KAMKPWIQPKTKVIPYVRYL	95	Antimicrobial	10.1128/AEM.01394-13
KPWIQPKTKVIPYVRYL	Bovine	Alpha-S2-casein	206	222	0	0	1		WIQPKTKVIPYVRYL	88.2353	Antimicrobial	10.1128/AEM.01394-13
PWIQPKTKVIPYVRYL	Bovine	Alpha-S2-casein	207	222	1	0	0		WIQPKTKVIPYVRYL	93.75	Antimicrobial	10.1128/AEM.01394-13
IQPKTKVIPYVRYL	Bovine	Alpha-S2-casein	209	222	0	0	1		WIQPKTKVIPYVRYL	93.3333	Antimicrobial	10.1128/AEM.01394-13
PKTKVIPYVRYL	Bovine	Alpha-S2-casein	211	222	1	0	2		TKVIPYVRYL	83.3333	Antimicrobial	10.1128/AEM.01394-13
KTKVIPYVRYL	Bovine	Alpha-S2-casein	212	222	0	0	1		TKVIPYVRYL	90.9091	Antimicrobial	10.1128/AEM.01394-13
TKVIPYVR	Bovine	Alpha-S2-casein	213	220	1	0	5		TKVIPYVRYL	80	Antimicrobial	10.1128/AEM.01394-13
TKVIPYVRYL	Bovine	Alpha-S2-casein	213	222	1	0	0		TKVIPYVRYL	100	Antimicrobial	10.1128/AEM.01394-13
KVIPYVRYL	Bovine	Alpha-S2-casein	214	222	1	0	0		TKVIPYVRYL	90	Antimicrobial	10.1128/AEM.01394-13
PYVRYL	Bovine	Alpha-S2-casein	217	222	1	0	0		PYVRYL	100	ACE-inhibitory, Antimicrobial, Antioxidant	10.3168/jds.S0022-0302(05)73032-0
RELEELNVPGEIVE	Bovine	Angiogenin-1	16	29	0	0	2
RELEELNVPGE	Bovine	Beta-casein	16	26	1	0	3
RELEELNVPGEI	Bovine	Beta-casein	16	27	1	0	1
RELEELNVPGEIVES	Bovine	Beta-casein	16	30	1	0	0	P
RELEELNVPGEIVESL	Bovine	Beta-casein	16	31	1	0	4	P
RELEELNVPGEIVESLS	Bovine	Beta-casein	16	32	1	0	2	P
RELEELNVPGEIVESLSSSE	Bovine	Beta-casein	16	35	1	0	0	P	RELEELNVPGEIVESLSSSEESITR	80	Caseinophosphopeptide	10.1016/S0958-6946(98)00068-5
RELEELNVPGEIVESLSSSEE	Bovine	Beta-casein	16	36	1	0	2	P	RELEELNVPGEIVESLSSSEESITR	84	Caseinophosphopeptide	10.1016/S0958-6946(98)00068-5
RELEELNVPGEIVESLSSSEES	Bovine	Beta-casein	16	37	1	0	0		RELEELNVPGEIVESLSSSEESITR	88	Caseinophosphopeptide	10.1016/S0958-6946(98)00068-5
RELEELNVPGEIVESLSSSEESIT	Bovine	Beta-casein	16	39	1	0	1		RELEELNVPGEIVESLSSSEESITR	96	Caseinophosphopeptide	10.1016/S0958-6946(98)00068-5
RELEELNVPGEIVESLSSSEESITR	Bovine	Beta-casein	16	40	1	0	3	P	RELEELNVPGEIVESLSSSEESITR	100	Caseinophosphopeptide	10.1016/S0958-6946(98)00068-5
RELEELNVPGEIVESLSSSEESITRIN	Bovine	Beta-casein	16	42	1	0	4	P	RELEELNVPGEIVESLSSSEESITR	92.5926	Caseinophosphopeptide	10.1016/S0958-6946(98)00068-5
RELEELNVPGEIVESLSSSEESITRINK	Bovine	Beta-casein	16	43	1	0	4	P	RELEELNVPGEIVESLSSSEESITR	89.2857	Caseinophosphopeptide	10.1016/S0958-6946(98)00068-5
RELEELNVPGEIVESLSSSEESITRINKK	Bovine	Beta-casein	16	44	0	0	2	P	RELEELNVPGEIVESLSSSEESITR	86.2069	Caseinophosphopeptide	10.1016/S0958-6946(98)00068-5
ELEELNVPGE	Bovine	Beta-casein	17	26	0	0	2
ELEELNVPGEI	Bovine	Beta-casein	17	27	0	0	1
LIVTQTMKGLD	Bovine	Beta-casein	17	27	0	0	2	O
ELEELNVPGEIV	Bovine	Beta-casein	17	28	0	0	1
ELEELNVPGEIVE	Bovine	Beta-casein	17	29	0	0	5
ELEELNVPGEIVESL	Bovine	Beta-casein	17	31	1	0	0	P
LEELNVPGE	Bovine	Beta-casein	18	26	0	0	1
LEELNVPGEIVESL	Bovine	Beta-casein	18	31	0	0	2	P
EELNVPGE	Bovine	Beta-casein	19	26	1	0	2
EELNVPGEIVE	Bovine	Beta-casein	19	29	0	0	4		LNVPGEIVE	81.8182	ACE-inhibitory	10.1128/AEM.66.9.3898-3904.2000
EELNVPGEIVESL	Bovine	Beta-casein	19	31	0	0	1	P
EELNVPGEIVESLSSSEESIT	Bovine	Beta-casein	19	39	0	0	1		RELEELNVPGEIVESLSSSEESITR	84	Caseinophosphopeptide	10.1016/S0958-6946(98)00068-5
EELNVPGEIVESLSSSEESITR	Bovine	Beta-casein	19	40	0	0	3	P	RELEELNVPGEIVESLSSSEESITR	88	Caseinophosphopeptide	10.1016/S0958-6946(98)00068-5
EELNVPGEIVESLSSSEESITRIN	Bovine	Beta-casein	19	42	0	0	1	P	RELEELNVPGEIVESLSSSEESITR	88	Caseinophosphopeptide	10.1016/S0958-6946(98)00068-5
ELNVPGEIVES	Bovine	Beta-casein	20	30	0	0	2		LNVPGEIVE	81.8182	ACE-inhibitory	10.1128/AEM.66.9.3898-3904.2000
ELNVPGEIVESL	Bovine	Beta-casein	20	31	0	0	1	P
LNVPGEIVE	Bovine	Beta-casein	21	29	0	0	4		LNVPGEIVE	100	ACE-inhibitory	10.1128/AEM.66.9.3898-3904.2000
LNVPGEIVESL	Bovine	Beta-casein	21	31	0	0	1	P	LNVPGEIVE	81.8182	ACE-inhibitory	10.1128/AEM.66.9.3898-3904.2000
NVPGEIVESL	Bovine	Beta-casein	22	31	0	0	2	P	LNVPGEIVE	80	ACE-inhibitory	10.1128/AEM.66.9.3898-3904.2000
NVPGEIVESLSSSEESITRIN	Bovine	Beta-casein	22	42	1	0	4	P
IVESLSSSEESITR	Bovine	Beta-casein	27	40	1	0	0	P
SLSSSEESITR	Bovine	Beta-casein	30	40	0	0	3	P
SLSSSEESITRIN	Bovine	Beta-casein	30	42	1	0	1	P
SLSSSEESITRINK	Bovine	Beta-casein	30	43	0	0	2	P
LSSSEESITR	Bovine	Beta-casein	31	40	0	0	1	P
SSSEESITRIN	Bovine	Beta-casein	32	42	1	0	0	P
SSSEESITRINK	Bovine	Beta-casein	32	43	1	0	0	P
SSEESITRIN	Bovine	Beta-casein	33	42	1	0	0
SEESITRIN	Bovine	Beta-casein	34	42	0	0	1	P
SITRINKKIEKFQSEEQQQTEDELQDK	Bovine	Beta-casein	37	63	1	0	1	P
RINKKIEKFQSEEQQQTEDELQDK	Bovine	Beta-casein	40	63	1	0	0	P
INKKIEKFQSEE	Bovine	Beta-casein	41	52	0	0	2	P
INKKIEKFQSEEQQQ	Bovine	Beta-casein	41	55	0	0	1	P
INKKIEKFQSEEQQQT	Bovine	Beta-casein	41	56	0	0	1	P
INKKIEKFQSEEQQQTE	Bovine	Beta-casein	41	57	0	0	1	P
INKKIEKFQSEEQQQTED	Bovine	Beta-casein	41	58	0	0	1	P
INKKIEKFQSEEQQQTEDE	Bovine	Beta-casein	41	59	0	0	1	P
INKKIEKFQSEEQQQTEDEL	Bovine	Beta-casein	41	60	1	0	3	P
INKKIEKFQSEEQQQTEDELQ	Bovine	Beta-casein	41	61	0	0	1	P
INKKIEKFQSEEQQQTEDELQD	Bovine	Beta-casein	41	62	0	0	1	P
INKKIEKFQSEEQQQTEDELQDK	Bovine	Beta-casein	41	63	0	0	4	P
INKKIEKFQSEEQQQTEDELQDKIH	Bovine	Beta-casein	41	65	0	0	1	P
INKKIEKFQSEEQQQTEDELQDKIHP	Bovine	Beta-casein	41	66	0	0	1	P
INKKIEKFQSEEQQQTEDELQDKIHPF	Bovine	Beta-casein	41	67	0	0	3	P
INKKIEKFQSEEQQQTEDELQDKIHPFAQT	Bovine	Beta-casein	41	70	0	0	2	P
INKKIEKFQSEEQQQTEDELQDKIHPFAQTQS	Bovine	Beta-casein	41	72	0	0	1	P
INKKIEKFQSEEQQQTEDELQDKIHPFAQTQSL	Bovine	Beta-casein	41	73	0	0	1	P
NKKIEKFQSEEQQQTEDE	Bovine	Beta-casein	42	59	1	0	2	P
NKKIEKFQSEEQQQTEDEL	Bovine	Beta-casein	42	60	0	0	1	P
NKKIEKFQSEEQQQTEDELQ	Bovine	Beta-casein	42	61	0	0	1	P
NKKIEKFQSEEQQQTEDELQDK	Bovine	Beta-casein	42	63	0	0	1	P
NKKIEKFQSEEQQQTEDELQDKIHPFAQTQSL	Bovine	Beta-casein	42	73	1	0	0	P
KKIEKFQSEEQQQTEDELQDK	Bovine	Beta-casein	43	63	0	0	1	P
KKIEKFQSEEQQQTEDELQDKIHPFAQTQSL	Bovine	Beta-casein	43	73	1	0	0	P
KIEKFQSEEQQ	Bovine	Beta-casein	44	54	1	0	1	P
KIEKFQSEEQQQ	Bovine	Beta-casein	44	55	1	0	3	P
KIEKFQSEEQQQT	Bovine	Beta-casein	44	56	1	0	0	P
KIEKFQSEEQQQTE	Bovine	Beta-casein	44	57	0	0	1	P
KIEKFQSEEQQQTED	Bovine	Beta-casein	44	58	1	0	2	P
KIEKFQSEEQQQTEDE	Bovine	Beta-casein	44	59	1	0	5	P
KIEKFQSEEQQQTEDEL	Bovine	Beta-casein	44	60	1	0	4	P
KIEKFQSEEQQQTEDELQ	Bovine	Beta-casein	44	61	1	0	2	P
KIEKFQSEEQQQTEDELQD	Bovine	Beta-casein	44	62	1	0	5	P
KIEKFQSEEQQQTEDELQDK	Bovine	Beta-casein	44	63	1	0	5	P
KIEKFQSEEQQQTEDELQDKIH	Bovine	Beta-casein	44	65	1	0	2	P
KIEKFQSEEQQQTEDELQDKIHP	Bovine	Beta-casein	44	66	1	0	4	P
KIEKFQSEEQQQTEDELQDKIHPF	Bovine	Beta-casein	44	67	1	0	5	P
KIEKFQSEEQQQTEDELQDKIHPFA	Bovine	Beta-casein	44	68	1	0	1	P
KIEKFQSEEQQQTEDELQDKIHPFAQ	Bovine	Beta-casein	44	69	1	0	2	P
KIEKFQSEEQQQTEDELQDKIHPFAQT	Bovine	Beta-casein	44	70	1	0	4	P
KIEKFQSEEQQQTEDELQDKIHPFAQTQ	Bovine	Beta-casein	44	71	1	0	4	P
KIEKFQSEEQQQTEDELQDKIHPFAQTQS	Bovine	Beta-casein	44	72	1	0	5	P
KIEKFQSEEQQQTEDELQDKIHPFAQTQSL	Bovine	Beta-casein	44	73	1	0	5	P
IEKFQSEEQQ	Bovine	Beta-casein	45	54	0	0	2	P
IEKFQSEEQQQ	Bovine	Beta-casein	45	55	1	0	2	P
IEKFQSEEQQQT	Bovine	Beta-casein	45	56	1	0	0	P
IEKFQSEEQQQTE	Bovine	Beta-casein	45	57	0	0	4	P
IEKFQSEEQQQTED	Bovine	Beta-casein	45	58	1	0	4	P
IEKFQSEEQQQTEDE	Bovine	Beta-casein	45	59	1	0	2	P
IEKFQSEEQQQTEDEL	Bovine	Beta-casein	45	60	1	0	1	P
IEKFQSEEQQQTEDELQ	Bovine	Beta-casein	45	61	0	0	3	P
IEKFQSEEQQQTEDELQD	Bovine	Beta-casein	45	62	1	0	3	P
IEKFQSEEQQQTEDELQDK	Bovine	Beta-casein	45	63	1	0	0	P
IEKFQSEEQQQTEDELQDKIHP	Bovine	Beta-casein	45	66	1	0	0	P
IEKFQSEEQQQTEDELQDKIHPF	Bovine	Beta-casein	45	67	1	0	3	P
IEKFQSEEQQQTEDELQDKIHPFA	Bovine	Beta-casein	45	68	1	0	2	P
IEKFQSEEQQQTEDELQDKIHPFAQT	Bovine	Beta-casein	45	70	1	0	5	P
IEKFQSEEQQQTEDELQDKIHPFAQTQ	Bovine	Beta-casein	45	71	1	0	3	P
IEKFQSEEQQQTEDELQDKIHPFAQTQS	Bovine	Beta-casein	45	72	1	0	2	P
IEKFQSEEQQQTEDELQDKIHPFAQTQSL	Bovine	Beta-casein	45	73	1	0	3	P
KFQSEEQQQTEDELQD	Bovine	Beta-casein	47	62	0	0	2	P
KFQSEEQQQTEDELQDK	Bovine	Beta-casein	47	63	0	0	1	P
KFQSEEQQQTEDELQDKIHPFAQTQS	Bovine	Beta-casein	47	72	1	0	0	P
KFQSEEQQQTEDELQDKIHPFAQTQSL	Bovine	Beta-casein	47	73	1	0	4	P
FQSEEQQQTEDE	Bovine	Beta-casein	48	59	1	0	3	P
FQSEEQQQTEDELQ	Bovine	Beta-casein	48	61	1	0	1
FQSEEQQQTEDELQD	Bovine	Beta-casein	48	62	1	0	4	P
FQSEEQQQTEDELQDK	Bovine	Beta-casein	48	63	0	0	1	P
FQSEEQQQTEDELQDKIHP	Bovine	Beta-casein	48	66	1	0	2	P
FQSEEQQQTEDELQDKIHPF	Bovine	Beta-casein	48	67	0	0	3	P
FQSEEQQQTEDELQDKIHPFA	Bovine	Beta-casein	48	68	1	0	2	P
FQSEEQQQTEDELQDKIHPFAQ	Bovine	Beta-casein	48	69	1	0	0	P
FQSEEQQQTEDELQDKIHPFAQT	Bovine	Beta-casein	48	70	1	0	5	P
FQSEEQQQTEDELQDKIHPFAQTQ	Bovine	Beta-casein	48	71	1	0	5	P
FQSEEQQQTEDELQDKIHPFAQTQS	Bovine	Beta-casein	48	72	1	0	2	P
FQSEEQQQTEDELQDKIHPFAQTQSL	Bovine	Beta-casein	48	73	1	0	5	P
QSEEQQQTEDEL	Bovine	Beta-casein	49	60	0	0	4	P
QSEEQQQTEDELQ	Bovine	Beta-casein	49	61	0	0	2
QSEEQQQTEDELQD	Bovine	Beta-casein	49	62	1	0	0	P
QSEEQQQTEDELQDK	Bovine	Beta-casein	49	63	0	0	1	P
QSEEQQQTEDELQDKIHP	Bovine	Beta-casein	49	66	0	0	1	P
QSEEQQQTEDELQDKIHPF	Bovine	Beta-casein	49	67	0	0	1	P
QSEEQQQTEDELQDKIHPFA	Bovine	Beta-casein	49	68	0	0	1	P
QSEEQQQTEDELQDKIHPFAQTQ	Bovine	Beta-casein	49	71	0	0	2	P
QSEEQQQTEDELQDKIHPFAQTQS	Bovine	Beta-casein	49	72	0	0	1	P
QSEEQQQTEDELQDKIHPFAQTQSL	Bovine	Beta-casein	49	73	1	0	5	P
SEEQQQTEDELQDK	Bovine	Beta-casein	50	63	0	0	1	P
SEEQQQTEDELQDKIHPFAQTQSL	Bovine	Beta-casein	50	73	1	0	3	P
EEQQQTEDELQDK	Bovine	Beta-casein	51	63	0	0	2
EEQQQTEDELQDKIHPFAQTQSL	Bovine	Beta-casein	51	73	1	0	2
EQQQTEDELQD	Bovine	Beta-casein	52	62	0	0	2
TEDELQDKIHPFA	Bovine	Beta-casein	56	68	1	0	0		TEDELQDKIHPF	92.3077	Antimicrobial	10.1017/S0007114511001085
ELQDKIHPFAQTQSL	Bovine	Beta-casein	59	73	1	0	0
LQDKIHPFAQT	Bovine	Beta-casein	60	70	0	0	4
LQDKIHPFAQTQS	Bovine	Beta-casein	60	72	0	0	3
LQDKIHPFAQTQSL	Bovine	Beta-casein	60	73	0	0	1
QDKIHPFAQTQSL	Bovine	Beta-casein	61	73	0	0	3
DKIHPFAQTQSL	Bovine	Beta-casein	62	73	0	0	2
KIHPFAQTQSL	Bovine	Beta-casein	63	73	0	0	2
IHPFAQTQSL	Bovine	Beta-casein	64	73	0	0	3		IHPFAQTQ	80	PEP-inhibitory	10.1271/bbb.56.976
AQTQSLVYPFPGPIPN	Bovine	Beta-casein	68	83	0	0	2
AQTQSLVYPFPGPIPNSLPQNIPPLTQT	Bovine	Beta-casein	68	95	1	0	0
AQTQSLVYPFPGPIPNSLPQNIPPLTQTPVVVPPFLQPEVM	Bovine	Beta-casein	68	108	0	0	1	O
TQSLVYPFPGPIPNSLPQNIPPLTQT	Bovine	Beta-casein	70	95	1	0	0
QSLVYPFPGPIPNSLPQNIPPLTQT	Bovine	Beta-casein	71	95	0	0	1
SLVYPFPGPIPNSLPQNIPPLTQT	Bovine	Beta-casein	72	95	0	0	3
SLVYPFPGPIPNSLPQNIPPLTQTPVVVPPFLQPEVM	Bovine	Beta-casein	72	108	0	0	4	O
LVYPFPGPIP	Bovine	Beta-casein	73	82	0	0	3		LVYPFPGPIP	100	ACE-inhibitory, Antioxidant, DPP-IV Inhibitory, PEP-inhibitory	10.1016/j.idairyj.2009.07.003
LVYPFPGPIPN	Bovine	Beta-casein	73	83	0	0	2		VYPFPGPIPN	90.9091	ACE-inhibitory, Antioxidant, DPP-IV Inhibitory, PEP-inhibitory	10.1007/s00217-012-1894-5
LVYPFPGPIPNSL	Bovine	Beta-casein	73	85	0	0	2		LVYPFPGPIPNSLPQ	86.6667	ACE-inhibitory	10.1016/S0141-0229(97)00261-5
LVYPFPGPIPNSLPQNIPPLTQT	Bovine	Beta-casein	73	95	0	0	1		LVYPFPGPIPNSLPQNIPP	82.6087	ACE-inhibitory	10.1128/AEM.69.9.5297-5303.2003
LVYPFPGPIPNSLPQNIPPLTQTPV	Bovine	Beta-casein	73	97	1	0	1
LVYPFPGPIPNSLPQNIPPLTQTPVVVPPFLQPEVM	Bovine	Beta-casein	73	108	0	0	4	O
LVYPFPGPIPNSLPQNIPPLTQTPVVVPPFLQPEVMGVSKVKE	Bovine	Beta-casein	73	115	0	0	1	O
VYPFPGPIP	Bovine	Beta-casein	74	82	0	0	2		VYPFPGPIP	100	ACE-inhibitory, Antioxidant, DPP-IV Inhibitory, PEP-inhibitory	10.1271/bbb.56.976
VYPFPGPIPN	Bovine	Beta-casein	74	83	0	0	3		VYPFPGPIPN	100	ACE-inhibitory, Antioxidant, DPP-IV Inhibitory, PEP-inhibitory	10.1007/s00217-012-1894-5
VYPFPGPIPNSL	Bovine	Beta-casein	74	85	0	0	1		VYPFPGPIPN	83.3333	ACE-inhibitory, Antioxidant	10.1007/s00217-012-1894-5
VYPFPGPIPNSLPQNIPPLT	Bovine	Beta-casein	74	93	0	0	2		VYPFPGPIPNSLPQNIPP	90	ACE-inhibitory	10.1016/j.idairyj.2007.04.008
VYPFPGPIPNSLPQNIPPLTQT	Bovine	Beta-casein	74	95	0	0	5		VYPFPGPIPNSLPQNIPP	81.8182	ACE-inhibitory	10.1016/j.idairyj.2007.04.008
VYPFPGPIPNSLPQNIPPLTQTP	Bovine	Beta-casein	74	96	0	0	5
VYPFPGPIPNSLPQNIPPLTQTPV	Bovine	Beta-casein	74	97	0	0	1
VYPFPGPIPNSLPQNIPPLTQTPVVVPPFLQPEVM	Bovine	Beta-casein	74	108	0	0	5	O
VYPFPGPIPNSLPQNIPPLTQTPVVVPPFLQPEVMG	Bovine	Beta-casein	74	109	0	0	1	O
VYPFPGPIPNSLPQNIPPLTQTPVVVPPFLQPEVMGVSKVKE	Bovine	Beta-casein	74	115	0	0	1
PFPGPIPNSLPQNIPPLTQT	Bovine	Beta-casein	76	95	0	0	1		VYPFPGPIPNSLPQNIPP	80	ACE-inhibitory	10.1016/j.idairyj.2007.04.008
PNSLPQNIPPLTQT	Bovine	Beta-casein	82	95	0	0	1
SLPQNIPPLTQTPV	Bovine	Beta-casein	84	97	1	0	4
SLPQNIPPLTQTPVVVPPFLQPEVM	Bovine	Beta-casein	84	108	0	0	1	O	LPQNIPPLTQTPVVVPPFLQPEVMGVSK	85.7143	ACE-inhibitory	10.3168/jds.S0022-0302(94)77026-0
PQNIPPLTQTPVVVPPFLQPEVM	Bovine	Beta-casein	86	108	1	0	0	O	LPQNIPPLTQTPVVVPPFLQPEVMGVSK	82.1429	ACE-inhibitory	10.3168/jds.S0022-0302(94)77026-0
NIPPLTQTPV	Bovine	Beta-casein	88	97	1	0	1		NIPPLTQTPV	100	ACE-inhibitory	10.1128/AEM.66.9.3898-3904.2000
NIPPLTQTPVVVPPFLQPEVM	Bovine	Beta-casein	88	108	0	0	2	O	NIPPLTQTPVVVPPFLQ	80.9524	ACE-inhibitory	10.1128/AEM.00096-07
TQTPVVVPPFLQPEVM	Bovine	Beta-casein	93	108	1	0	0	O	TQTPVVVPPFLQPE	87.5	Antioxidant	10.1016/j.foodchem.2010.05.029
TPVVVPPFLQPEVM	Bovine	Beta-casein	95	108	1	0	0	O	TQTPVVVPPFLQPE	85.7143	Antioxidant	10.1016/j.foodchem.2010.05.029
PVVVPPFL	Bovine	Beta-casein	96	103	0	0	4
PVVVPPFLQ	Bovine	Beta-casein	96	104	0	0	3		PVVVPPFLQPE	81.8182	ACE-inhibitory, Antimicrobial	10.1017/S0007114511001085
PVVVPPFLQP	Bovine	Beta-casein	96	105	0	0	5		PVVVPPFLQPE	90.9091	ACE-inhibitory, Antimicrobial	10.1017/S0007114511001085
PVVVPPFLQPE	Bovine	Beta-casein	96	106	0	0	1		PVVVPPFLQPE	100	ACE-inhibitory, Antimicrobial	10.1017/S0007114511001085
PVVVPPFLQPEV	Bovine	Beta-casein	96	107	0	0	4		PVVVPPFLQPE	91.6667	ACE-inhibitory, Antimicrobial	10.1017/S0007114511001085
PVVVPPFLQPEVM	Bovine	Beta-casein	96	108	0	0	5	O	PVVVPPFLQPE	84.6154	Antimicrobial	10.1017/S0007114511001085
PVVVPPFLQPEVMG	Bovine	Beta-casein	96	109	0	0	4	O
PVVVPPFLQPEVMGV	Bovine	Beta-casein	96	110	0	0	3	O
PVVVPPFLQPEVMGVS	Bovine	Beta-casein	96	111	0	0	3	O
PVVVPPFLQPEVMGVSK	Bovine	Beta-casein	96	112	0	0	4	O
PVVVPPFLQPEVMGVSKV	Bovine	Beta-casein	96	113	0	0	2	O
PVVVPPFLQPEVMGVSKVK	Bovine	Beta-casein	96	114	0	0	2	O
PVVVPPFLQPEVMGVSKVKE	Bovine	Beta-casein	96	115	0	0	4	O
PVVVPPFLQPEVMGVSKVKEAMAPK	Bovine	Beta-casein	96	120	0	0	3	O
VVVPPFLQPEV	Bovine	Beta-casein	97	107	0	0	4		PVVVPPFLQPE	90.9091	ACE-inhibitory, Antimicrobial	10.1017/S0007114511001085
VVVPPFLQPEVM	Bovine	Beta-casein	97	108	0	0	1	O	PVVVPPFLQPE	83.3333	Antimicrobial	10.1017/S0007114511001085
VVPPFLQPEV	Bovine	Beta-casein	98	107	0	0	4		PVVVPPFLQPE	81.8182	Antimicrobial	10.1017/S0007114511001085
VVPPFLQPEVM	Bovine	Beta-casein	98	108	0	0	1	O	PVVVPPFLQPE	81.8182	Antimicrobial	10.1017/S0007114511001085
VVPPFLQPEVMGV	Bovine	Beta-casein	98	110	0	0	2	O
VPPFLQPEVM	Bovine	Beta-casein	99	108	1	0	1	O
VPPFLQPEVMGV	Bovine	Beta-casein	99	110	0	0	1	O
PEVMGVSKVKE	Bovine	Beta-casein	105	115	1	0	0
GVSKVKEAMAPK	Bovine	Beta-casein	109	120	0	0	5	O
GVSKVKEAMAPKHKEMPFPK	Bovine	Beta-casein	109	128	1	0	3	O
GVSKVKEAMAPKHKEMPFPKY	Bovine	Beta-casein	109	129	0	0	5	O
GVSKVKEAMAPKHKEMPFPKYPVEP	Bovine	Beta-casein	109	133	0	0	3	O	GVSKVKEAMAPKHKEMPFPKYPVEPFTESQ	83.3333	Goblet cell protection, Increases mMuc2 expression, Increases mMuc4 expression, Increases goblet cell density, Opioid	10.1016/j.jnutbio.2012.05.004
GVSKVKEAMAPKHKEMPFPKYPVEPF	Bovine	Beta-casein	109	134	0	0	2	O	GVSKVKEAMAPKHKEMPFPKYPVEPFTESQ	86.6667	Goblet cell protection, Increases mMuc2 expression, Increases mMuc4 expression, Increases goblet cell density, Opioid	10.1016/j.jnutbio.2012.05.004
GVSKVKEAMAPKHKEMPFPKYPVEPFTE	Bovine	Beta-casein	109	136	0	0	1	O	GVSKVKEAMAPKHKEMPFPKYPVEPFTESQ	93.3333	Goblet cell protection, Increases mMuc2 expression, Increases mMuc4 expression, Increases goblet cell density, Opioid	10.1016/j.jnutbio.2012.05.004
GVSKVKEAMAPKHKEMPFPKYPVEPFTESQS	Bovine	Beta-casein	109	139	0	0	4	O	GVSKVKEAMAPKHKEMPFPKYPVEPFTESQ	96.7742	Goblet cell protection, Increases mMuc2 expression, Increases mMuc4 expression, Increases goblet cell density, Opioid	10.1016/j.jnutbio.2012.05.004
GVSKVKEAMAPKHKEMPFPKYPVEPFTESQSL	Bovine	Beta-casein	109	140	0	0	2	O	GVSKVKEAMAPKHKEMPFPKYPVEPFTESQ	93.75	Goblet cell protection, Increases mMuc2 expression, Increases mMuc4 expression, Increases goblet cell density, Opioid	10.1016/j.jnutbio.2012.05.004
VSKVKEAMAPKHKEMPFPKY	Bovine	Beta-casein	110	129	0	0	1	O
VSKVKEAMAPKHKEMPFPKYPVEPFTESQS	Bovine	Beta-casein	110	139	0	0	4	O	GVSKVKEAMAPKHKEMPFPKYPVEPFTESQ	96.6667	Goblet cell protection, Increases mMuc2 expression, Increases mMuc4 expression, Increases goblet cell density, Opioid	10.1016/j.jnutbio.2012.05.004
SKVKEAMAPKHKEMPFPKY	Bovine	Beta-casein	111	129	0	0	1	O
SKVKEAMAPKHKEMPFPKYPVEPF	Bovine	Beta-casein	111	134	0	0	5		GVSKVKEAMAPKHKEMPFPKYPVEPFTESQ	80	Goblet cell protection, Increases mMuc2 expression, Increases mMuc4 expression, Increases goblet cell density, Opioid	10.1016/j.jnutbio.2012.05.004
KVKEAMAPKHKEMPFPKY	Bovine	Beta-casein	112	129	0	0	1	O
VKEAMAPKHKEMPFPK	Bovine	Beta-casein	113	128	0	0	3	O
VKEAMAPKHKEMPFPKY	Bovine	Beta-casein	113	129	0	0	1	O
EAMAPKHKEMPFPKYPVEPF	Bovine	Beta-casein	115	134	1	0	1
AMAPKHKEMPFPKY	Bovine	Beta-casein	116	129	0	0	1	O
AMAPKHKEMPFPKYPVEPFTE	Bovine	Beta-casein	116	136	0	0	2
AMAPKHKEMPFPKYPVEPFTESQS	Bovine	Beta-casein	116	139	0	0	5	O
AMAPKHKEMPFPKYPVEPFTESQSL	Bovine	Beta-casein	116	140	0	0	1	O
AMAPKHKEMPFPKYPVEPFTESQSLTL	Bovine	Beta-casein	116	142	0	0	1
HKEMPFPKYPVEPFTESQ	Bovine	Beta-casein	121	138	0	0	3
HKEMPFPKYPVEPFTESQS	Bovine	Beta-casein	121	139	1	0	5	O
HKEMPFPKYPVEPFTESQSL	Bovine	Beta-casein	121	140	0	0	1	O
HKEMPFPKYPVEPFTESQSLT	Bovine	Beta-casein	121	141	0	0	3
HKEMPFPKYPVEPFTESQSLTL	Bovine	Beta-casein	121	142	0	0	2	O
KEMPFPKYPVEPFTESQSL	Bovine	Beta-casein	122	140	0	0	2	O
EMPFPKYPVEP	Bovine	Beta-casein	123	133	0	0	2	O	MPFPKYPVEP	90.9091	ACE-inhibitory	10.1128/AEM.00096-07
EMPFPKYPVEPF	Bovine	Beta-casein	123	134	0	0	4	O	MPFPKYPVEP	83.3333	ACE-inhibitory	10.1128/AEM.00096-07
EMPFPKYPVEPFTE	Bovine	Beta-casein	123	136	0	0	3	O
EMPFPKYPVEPFTESQ	Bovine	Beta-casein	123	138	1	0	2	O
EMPFPKYPVEPFTESQS	Bovine	Beta-casein	123	139	1	0	5	O
EMPFPKYPVEPFTESQSL	Bovine	Beta-casein	123	140	1	0	0	O
EMPFPKYPVEPFTESQSLT	Bovine	Beta-casein	123	141	1	0	2	O
EMPFPKYPVEPFTESQSLTL	Bovine	Beta-casein	123	142	1	0	3	O
EMPFPKYPVEPFTESQSLTLT	Bovine	Beta-casein	123	143	0	0	2
EMPFPKYPVEPFTESQSLTLTDVEN	Bovine	Beta-casein	123	147	0	0	1	O
MPFPKYPVEPFTESQSL	Bovine	Beta-casein	124	140	1	0	0	O
MPFPKYPVEPFTESQSLTL	Bovine	Beta-casein	124	142	1	0	1
SRQVGKEKGKYKEETIEKMQE	Bovine	Beta-casein	125	145	0	0	1	O
FPKYPVEPFTESQ	Bovine	Beta-casein	126	138	0	0	1
FPKYPVEPFTESQSL	Bovine	Beta-casein	126	140	1	0	0		KYPVEPFTESQSLTL	86.6667	ACE-inhibitory	10.3168/jds.S0022-0302(94)77026-0
YPVEPFTESQS	Bovine	Beta-casein	129	139	0	0	1
YPVEPFTESQSL	Bovine	Beta-casein	129	140	0	0	2		KYPVEPFTESQSLTL	80	ACE-inhibitory	10.3168/jds.S0022-0302(94)77026-0
PVEPFTESQ	Bovine	Beta-casein	130	138	1	0	0
PVEPFTESQS	Bovine	Beta-casein	130	139	0	0	5
PVEPFTESQSL	Bovine	Beta-casein	130	140	0	0	4
PVEPFTESQSLT	Bovine	Beta-casein	130	141	0	0	2		KYPVEPFTESQSLTL	80	ACE-inhibitory	10.3168/jds.S0022-0302(94)77026-0
PVEPFTESQSLTL	Bovine	Beta-casein	130	142	1	0	3		KYPVEPFTESQSLTL	86.6667	ACE-inhibitory	10.3168/jds.S0022-0302(94)77026-0
PVEPFTESQSLTLTD	Bovine	Beta-casein	130	144	0	0	3		KYPVEPFTESQSLTL	86.6667	ACE-inhibitory	10.3168/jds.S0022-0302(94)77026-0
PVEPFTESQSLTLTDVENL	Bovine	Beta-casein	130	148	0	0	2
VEPFTESQSLTL	Bovine	Beta-casein	131	142	0	0	1		KYPVEPFTESQSLTL	80	ACE-inhibitory	10.3168/jds.S0022-0302(94)77026-0
TESQSLTLTDVENL	Bovine	Beta-casein	135	148	0	0	1
TESQSLTLTDVENLHLPLP	Bovine	Beta-casein	135	153	1	0	1
TESQSLTLTDVENLHLPLPL	Bovine	Beta-casein	135	154	0	0	2
TESQSLTLTDVENLHLPLPLL	Bovine	Beta-casein	135	155	0	0	1
TESQSLTLTDVENLHLPLPLLQ	Bovine	Beta-casein	135	156	0	0	1
TESQSLTLTDVENLHLPLPLLQS	Bovine	Beta-casein	135	157	0	0	2
SQSLTLTDVENL	Bovine	Beta-casein	137	148	0	0	2
SQSLTLTDVENLHLPLP	Bovine	Beta-casein	137	153	1	0	0
SQSLTLTDVENLHLPLPL	Bovine	Beta-casein	137	154	0	0	1
SQSLTLTDVENLHLPLPLL	Bovine	Beta-casein	137	155	0	0	1
SQSLTLTDVENLHLPLPLLQ	Bovine	Beta-casein	137	156	0	0	1
SQSLTLTDVENLHLPLPLLQS	Bovine	Beta-casein	137	157	0	0	1
SLTLTDVEN	Bovine	Beta-casein	139	147	0	0	2
SLTLTDVENLHLPLP	Bovine	Beta-casein	139	153	1	0	0
SLTLTDVENLHLPLPLLQ	Bovine	Beta-casein	139	156	0	0	1
SLTLTDVENLHLPLPLLQS	Bovine	Beta-casein	139	157	0	0	1
LTLTDVENL	Bovine	Beta-casein	140	148	0	0	1
LTLTDVENLHLP	Bovine	Beta-casein	140	151	0	0	3
LTLTDVENLHLPL	Bovine	Beta-casein	140	152	0	0	2
LTLTDVENLHLPLP	Bovine	Beta-casein	140	153	0	0	2
LTLTDVENLHLPLPLL	Bovine	Beta-casein	140	155	0	0	3
LTLTDVENLHLPLPLLQ	Bovine	Beta-casein	140	156	0	0	1
LTLTDVENLHLPLPLLQS	Bovine	Beta-casein	140	157	0	0	2
TLTDVENLHLP	Bovine	Beta-casein	141	151	0	0	2
TLTDVENLHLPL	Bovine	Beta-casein	141	152	0	0	1
TLTDVENLHLPLP	Bovine	Beta-casein	141	153	0	0	1
TLTDVENLHLPLPL	Bovine	Beta-casein	141	154	0	0	5
TLTDVENLHLPLPLL	Bovine	Beta-casein	141	155	0	0	5
TLTDVENLHLPLPLLQ	Bovine	Beta-casein	141	156	0	0	4
TLTDVENLHLPLPLLQS	Bovine	Beta-casein	141	157	0	0	4
TLTDVENLHLPLPLLQSW	Bovine	Beta-casein	141	158	0	0	3
LTDVENLHLP	Bovine	Beta-casein	142	151	0	0	3
LTDVENLHLPLP	Bovine	Beta-casein	142	153	0	0	4
LTDVENLHLPLPL	Bovine	Beta-casein	142	154	0	0	2
LTDVENLHLPLPLL	Bovine	Beta-casein	142	155	0	0	1
LTDVENLHLPLPLLQ	Bovine	Beta-casein	142	156	0	0	3
LTDVENLHLPLPLLQS	Bovine	Beta-casein	142	157	0	0	3
TDVENLHLP	Bovine	Beta-casein	143	151	0	0	5
TDVENLHLPL	Bovine	Beta-casein	143	152	0	0	3
TDVENLHLPLP	Bovine	Beta-casein	143	153	0	0	4		VENLHLPLPLL	81.8182	ACE-inhibitory	10.1021/jf049510t
TDVENLHLPLPL	Bovine	Beta-casein	143	154	0	0	2		VENLHLPLPLL	83.3333	ACE-inhibitory	10.1021/jf049510t
TDVENLHLPLPLL	Bovine	Beta-casein	143	155	0	0	4		VENLHLPLPLL	84.6154	ACE-inhibitory	10.1021/jf049510t
TDVENLHLPLPLLQ	Bovine	Beta-casein	143	156	0	0	4
TDVENLHLPLPLLQS	Bovine	Beta-casein	143	157	0	0	4
TDVENLHLPLPLLQSWMHQPHQPLPPTVMFPPQSVL	Bovine	Beta-casein	143	178	0	0	2	O
TDVENLHLPLPLLQSWMHQPHQPLPPTVMFPPQSVLSL	Bovine	Beta-casein	143	180	0	0	2	O
DVENLHLP	Bovine	Beta-casein	144	151	0	0	1
DVENLHLPLPLL	Bovine	Beta-casein	144	155	0	0	3		VENLHLPLPLL	91.6667	ACE-inhibitory	10.1021/jf049510t
DVENLHLPLPLLQ	Bovine	Beta-casein	144	156	0	0	4		VENLHLPLPLL	84.6154	ACE-inhibitory	10.1021/jf049510t
DVENLHLPLPLLQS	Bovine	Beta-casein	144	157	0	0	1
VENLHLPLP	Bovine	Beta-casein	145	153	0	0	1		LENLHLPLP	88.8889	ACE-inhibitory	10.1080/00021369.1989.10869621
VENLHLPLPL	Bovine	Beta-casein	145	154	0	0	2		VENLHLPLPLL	90.9091	ACE-inhibitory	10.1021/jf049510t
VENLHLPLPLLQS	Bovine	Beta-casein	145	157	0	0	1		VENLHLPLPLL	84.6154	ACE-inhibitory	10.1021/jf049510t
LHLPLPLLQS	Bovine	Beta-casein	148	157	0	0	1		NLHLPLPLL	80	ACE-inhibitory	10.1021/jf049510t
HLPLPLLQSW	Bovine	Beta-casein	149	158	0	0	2
QSWMHQPHQPLPPTVMFPPQS	Bovine	Beta-casein	156	176	0	0	2
QSWMHQPHQPLPPTVMFPPQSV	Bovine	Beta-casein	156	177	0	0	3	O
QSWMHQPHQPLPPTVMFPPQSVL	Bovine	Beta-casein	156	178	0	0	1	O
QSWMHQPHQPLPPTVMFPPQSVLS	Bovine	Beta-casein	156	179	0	0	2	O
QSWMHQPHQPLPPTVMFPPQSVLSL	Bovine	Beta-casein	156	180	0	0	2	O
SWMHQPHQPLPPTVMFPPQSV	Bovine	Beta-casein	157	177	0	0	3	O
SWMHQPHQPLPPTVMFPPQSVL	Bovine	Beta-casein	157	178	0	0	1	O
WMHQPHQPLPPTVMFPPQSV	Bovine	Beta-casein	158	177	0	0	2	O
WMHQPHQPLPPTVMFPPQSVL	Bovine	Beta-casein	158	178	0	0	2	O
MHQPHQPLPPTVMFPPQSV	Bovine	Beta-casein	159	177	0	0	2	O
MHQPHQPLPPTVMFPPQSVL	Bovine	Beta-casein	159	178	0	0	4	O
MHQPHQPLPPTVMFPPQSVLS	Bovine	Beta-casein	159	179	0	0	2
MHQPHQPLPPTVMFPPQSVLSL	Bovine	Beta-casein	159	180	0	0	4	O
FPPQSVLSL	Bovine	Beta-casein	172	180	0	0	1
SVLSLSQSK	Bovine	Beta-casein	176	184	0	0	4
SVLSLSQSKVLPVPQKAVPYPQ	Bovine	Beta-casein	176	197	1	0	0
VLSLSQSKVLPVPQK	Bovine	Beta-casein	177	191	0	0	5
VLSLSQSKVLPVPQKAVPYPQR	Bovine	Beta-casein	177	198	1	0	0
VLSLSQSKVLPVPQKAVPYPQRDMPIQ	Bovine	Beta-casein	177	203	0	0	1
VLSLSQSKVLPVPQKAVPYPQRDMPIQA	Bovine	Beta-casein	177	204	1	0	0	O
VLSLSQSKVLPVPQKAVPYPQRDMPIQAF	Bovine	Beta-casein	177	205	0	0	1	O
LSLSQSKVLPVPQ	Bovine	Beta-casein	178	190	0	0	3
LSLSQSKVLPVPQK	Bovine	Beta-casein	178	191	0	0	4
LSLSQSKVLPVPQKAVPYPQR	Bovine	Beta-casein	178	198	0	0	1
LSLSQSKVLPVPQKAVPYPQRD	Bovine	Beta-casein	178	199	1	0	0
LSLSQSKVLPVPQKAVPYPQRDMPI	Bovine	Beta-casein	178	202	0	0	1	O
LSLSQSKVLPVPQKAVPYPQRDMPIQ	Bovine	Beta-casein	178	203	0	0	1	O
LSLSQSKVLPVPQKAVPYPQRDMPIQA	Bovine	Beta-casein	178	204	1	0	4	O
LSLSQSKVLPVPQKAVPYPQRDMPIQAF	Bovine	Beta-casein	178	205	0	0	5	O
SLSQSKVLPVP	Bovine	Beta-casein	179	189	0	0	5		SQSKVLPVPQ	81.8182	ACE-inhibitory	10.1128/AEM.00096-07
SLSQSKVLPVPQ	Bovine	Beta-casein	179	190	0	0	4		SQSKVLPVPQ	83.3333	ACE-inhibitory	10.1128/AEM.00096-07
SLSQSKVLPVPQK	Bovine	Beta-casein	179	191	0	0	1
SLSQSKVLPVPQKA	Bovine	Beta-casein	179	192	0	0	4
SLSQSKVLPVPQKAVPY	Bovine	Beta-casein	179	195	0	0	2
SLSQSKVLPVPQKAVPYP	Bovine	Beta-casein	179	196	0	0	4
SLSQSKVLPVPQKAVPYPQ	Bovine	Beta-casein	179	197	1	0	5
SLSQSKVLPVPQKAVPYPQR	Bovine	Beta-casein	179	198	0	0	5
SLSQSKVLPVPQKAVPYPQRD	Bovine	Beta-casein	179	199	0	0	5
SLSQSKVLPVPQKAVPYPQRDM	Bovine	Beta-casein	179	200	0	0	1	O
SLSQSKVLPVPQKAVPYPQRDMP	Bovine	Beta-casein	179	201	0	0	5	O
SLSQSKVLPVPQKAVPYPQRDMPI	Bovine	Beta-casein	179	202	0	0	4	O
SLSQSKVLPVPQKAVPYPQRDMPIQ	Bovine	Beta-casein	179	203	0	0	5	O
SLSQSKVLPVPQKAVPYPQRDMPIQA	Bovine	Beta-casein	179	204	0	0	5	O
SLSQSKVLPVPQKAVPYPQRDMPIQAF	Bovine	Beta-casein	179	205	0	0	5	O
SLSQSKVLPVPQKAVPYPQRDMPIQAFL	Bovine	Beta-casein	179	206	0	0	5	O
SLSQSKVLPVPQKAVPYPQRDMPIQAFLL	Bovine	Beta-casein	179	207	0	0	4	O
LSQSKVLPVPQK	Bovine	Beta-casein	180	191	0	0	1		SQSKVLPVPQ	83.3333	ACE-inhibitory	10.1128/AEM.00096-07
LSQSKVLPVPQKAVPYPQ	Bovine	Beta-casein	180	197	0	0	2
LSQSKVLPVPQKAVPYPQR	Bovine	Beta-casein	180	198	0	0	1
LSQSKVLPVPQKAVPYPQRD	Bovine	Beta-casein	180	199	0	0	4
LSQSKVLPVPQKAVPYPQRDMPI	Bovine	Beta-casein	180	202	0	0	1	O
LSQSKVLPVPQKAVPYPQRDMPIQ	Bovine	Beta-casein	180	203	0	0	5	O
LSQSKVLPVPQKAVPYPQRDMPIQA	Bovine	Beta-casein	180	204	0	0	5	O
LSQSKVLPVPQKAVPYPQRDMPIQAF	Bovine	Beta-casein	180	205	0	0	5	O
LSQSKVLPVPQKAVPYPQRDMPIQAFL	Bovine	Beta-casein	180	206	0	0	2	O
LSQSKVLPVPQKAVPYPQRDMPIQAFLL	Bovine	Beta-casein	180	207	0	0	1	O
SQSKVLPVPQK	Bovine	Beta-casein	181	191	1	0	5		SQSKVLPVPQ	90.9091	ACE-inhibitory	10.1128/AEM.00096-07
SQSKVLPVPQKAVPYP	Bovine	Beta-casein	181	196	0	0	2
SQSKVLPVPQKAVPYPQ	Bovine	Beta-casein	181	197	0	0	1
SQSKVLPVPQKAVPYPQR	Bovine	Beta-casein	181	198	0	0	5
SQSKVLPVPQKAVPYPQRDMP	Bovine	Beta-casein	181	201	0	0	4	O
SQSKVLPVPQKAVPYPQRDMPI	Bovine	Beta-casein	181	202	0	0	2	O
SQSKVLPVPQKAVPYPQRDMPIQ	Bovine	Beta-casein	181	203	0	0	5	O
SQSKVLPVPQKAVPYPQRDMPIQA	Bovine	Beta-casein	181	204	0	0	5	O
SQSKVLPVPQKAVPYPQRDMPIQAF	Bovine	Beta-casein	181	205	0	0	5	O
SQSKVLPVPQKAVPYPQRDMPIQAFL	Bovine	Beta-casein	181	206	0	0	5	O
SQSKVLPVPQKAVPYPQRDMPIQAFLL	Bovine	Beta-casein	181	207	0	0	4	O
QSKVLPVPQKAVPYPQRDMPIQA	Bovine	Beta-casein	182	204	0	0	1	O
SKVLPVPQKAVPYPQR	Bovine	Beta-casein	183	198	0	0	4		VLPVPQKAVPYPQR	87.5	Antimicrobial	10.1016/j.lwt.2015.12.019
SKVLPVPQKAVPYPQRDMPIQ	Bovine	Beta-casein	183	203	0	0	2	O
SKVLPVPQKAVPYPQRDMPIQA	Bovine	Beta-casein	183	204	0	0	1	O
SKVLPVPQKAVPYPQRDMPIQAF	Bovine	Beta-casein	183	205	0	0	2	O
SKVLPVPQKAVPYPQRDMPIQAFL	Bovine	Beta-casein	183	206	0	0	1	O
KVLPVPQKAVPYPQR	Bovine	Beta-casein	184	198	0	0	3		VLPVPQKAVPYPQR	93.3333	Antimicrobial	10.1016/j.lwt.2015.12.019
KVLPVPQKAVPYPQRDMPIQA	Bovine	Beta-casein	184	204	0	0	1	O
VLPVPQKAVPYPQR	Bovine	Beta-casein	185	198	0	0	3		VLPVPQKAVPYPQR	100	Antimicrobial	10.1016/j.lwt.2015.12.019
VLPVPQKAVPYPQRDMPIQ	Bovine	Beta-casein	185	203	1	0	3	O
VLPVPQKAVPYPQRDMPIQA	Bovine	Beta-casein	185	204	0	0	1	O
VLPVPQKAVPYPQRDMPIQAF	Bovine	Beta-casein	185	205	0	0	4	O
VLPVPQKAVPYPQRDMPIQAFL	Bovine	Beta-casein	185	206	0	0	1	O
LPVPQKAVPYPQRDMPIQA	Bovine	Beta-casein	186	204	0	0	1	O
PVPQKAVPYPQ	Bovine	Beta-casein	187	197	0	0	3
PVPQKAVPYPQR	Bovine	Beta-casein	187	198	0	0	4		VLPVPQKAVPYPQR	85.7143	Antimicrobial	10.1016/j.lwt.2015.12.019
PVPQKAVPYPQRDMPIQA	Bovine	Beta-casein	187	204	0	0	4	O
PVPQKAVPYPQRDMPIQAF	Bovine	Beta-casein	187	205	1	0	0
PQKAVPYPQRDMPIQA	Bovine	Beta-casein	189	204	0	0	1	O
PQKAVPYPQRDMPIQAF	Bovine	Beta-casein	189	205	0	0	4
KAVPYPQRDMPIQ	Bovine	Beta-casein	191	203	0	0	1	O
AVPYPQRDMPIQA	Bovine	Beta-casein	192	204	1	0	0	O	VPYPQRDMPIQAFL	85.7143	Antimicrobial	10.1002/mnfr.201500182
AVPYPQRDMPIQAF	Bovine	Beta-casein	192	205	0	0	3	O	VPYPQRDMPIQAFL	92.8571	Antimicrobial	10.1002/mnfr.201500182
AVPYPQRDMPIQAFL	Bovine	Beta-casein	192	206	0	0	5	O	VPYPQRDMPIQAFL	93.3333	Antimicrobial	10.1002/mnfr.201500182
VPYPQRDMPIQ	Bovine	Beta-casein	193	203	1	0	3	O
VPYPQRDMPIQA	Bovine	Beta-casein	193	204	0	0	2	O	VPYPQRDMPIQAFL	85.7143	Antimicrobial	10.1002/mnfr.201500182
PYPQRDMPIQA	Bovine	Beta-casein	194	204	0	0	2	O
RDMPIQAF	Bovine	Beta-casein	198	205	0	0	3	O	RDMPIQAF	100	ACE-inhibitory	10.3168/jds.S0022-0302(94)77026-0
DMPIQAF	Bovine	Beta-casein	199	205	1	0	0		RDMPIQAF	87.5	ACE-inhibitory	10.3168/jds.S0022-0302(94)77026-0
DMPIQAFL	Bovine	Beta-casein	199	206	0	0	3		RDMPIQAF	87.5	ACE-inhibitory	10.3168/jds.S0022-0302(94)77026-0
DMPIQAFLL	Bovine	Beta-casein	199	207	0	0	4	O
FLLYQEPV	Bovine	Beta-casein	205	212	0	0	3
FLLYQEPVLGPV	Bovine	Beta-casein	205	216	0	0	1
FLLYQEPVLGPVRGPFPII	Bovine	Beta-casein	205	223	0	0	5		LLYQEPVLGPVRGPFPIIV	94.7368	ACE-inhibitory, Antimicrobial, Antithrombin, Immunomodulatory	10.3168/jds.S0022-0302(94)77026-0
FLLYQEPVLGPVRGPFPIIV	Bovine	Beta-casein	205	224	0	0	1		LLYQEPVLGPVRGPFPIIV	95	ACE-inhibitory, Antimicrobial, Antithrombin, Immunomodulatory	10.3168/jds.S0022-0302(94)77026-0
LLYQEPVL	Bovine	Beta-casein	206	213	0	0	2
LLYQEPVLGPV	Bovine	Beta-casein	206	216	1	0	5		YQEPVLGPVRG	81.8182	ACE-inhibitory	10.1016/j.idairyj.2012.12.006
LLYQEPVLGPVR	Bovine	Beta-casein	206	217	0	0	1		YQEPVLGPVRG	83.3333	ACE-inhibitory	10.1016/j.idairyj.2012.12.006
LLYQEPVLGPVRGP	Bovine	Beta-casein	206	219	0	0	4		YQEPVLGPVRGPFPI	80	Antimicrobial	10.1017/S0007114511001085
LLYQEPVLGPVRGPF	Bovine	Beta-casein	206	220	0	0	1		YQEPVLGPVRGPFPI	86.6667	Antimicrobial	10.1017/S0007114511001085
LLYQEPVLGPVRGPFP	Bovine	Beta-casein	206	221	0	0	1		YQEPVLGPVRGPFPI	87.5	ACE-inhibitory, Antimicrobial, Antithrombin, Immunomodulatory	10.1017/S0007114511001085
LLYQEPVLGPVRGPFPI	Bovine	Beta-casein	206	222	1	0	4		LLYQEPVLGPVRGPFPIIV	89.4737	ACE-inhibitory, Antimicrobial, Antithrombin, Immunomodulatory	10.3168/jds.S0022-0302(94)77026-0
LLYQEPVLGPVRGPFPII	Bovine	Beta-casein	206	223	0	0	5		LLYQEPVLGPVRGPFPIIV	94.7368	ACE-inhibitory, Antimicrobial, Antithrombin, Immunomodulatory	10.3168/jds.S0022-0302(94)77026-0
LLYQEPVLGPVRGPFPIIV	Bovine	Beta-casein	206	224	1	0	5		LLYQEPVLGPVRGPFPIIV	100	ACE-inhibitory, Antimicrobial, Antithrombin, Immunomodulatory	10.3168/jds.S0022-0302(94)77026-0
LYQEPVLGPV	Bovine	Beta-casein	207	216	0	0	1		YQEPVLGPVR	90	ACE-inhibitory, Antioxidant	10.3168/jds.2015-9569
LYQEPVLGPVRGPF	Bovine	Beta-casein	207	220	0	0	4		YQEPVLGPVRGPFPI	86.6667	Antimicrobial	10.1017/S0007114511001085
LYQEPVLGPVRGPFP	Bovine	Beta-casein	207	221	0	0	5		YQEPVLGPVRGPFPI	93.3333	ACE-inhibitory, Antimicrobial, Antithrombin, Immunomodulatory	10.1017/S0007114511001085
LYQEPVLGPVRGPFPI	Bovine	Beta-casein	207	222	0	0	5		YQEPVLGPVRGPFPI	93.75	ACE-inhibitory, Antimicrobial, Antithrombin, Immunomodulatory	10.1017/S0007114511001085
LYQEPVLGPVRGPFPII	Bovine	Beta-casein	207	223	0	0	5		YQEPVLGPVRGPFPIIV	94.1176	ACE-inhibitory, Antimicrobial, Antithrombin, Immunomodulatory	10.3168/jds.S0022-0302(94)77026-0
LYQEPVLGPVRGPFPIIV	Bovine	Beta-casein	207	224	0	0	4		LLYQEPVLGPVRGPFPIIV	94.7368	ACE-inhibitory, Antimicrobial, Antithrombin, Immunomodulatory	10.3168/jds.S0022-0302(94)77026-0
YQEPVLGPV	Bovine	Beta-casein	208	216	0	0	4		YQEPVLGPVR	90	ACE-inhibitory, Antioxidant	10.3168/jds.2015-9569
YQEPVLGPVR	Bovine	Beta-casein	208	217	1	0	2		YQEPVLGPVR	100	ACE-inhibitory, Antioxidant, Cytomodulatory	10.3168/jds.2015-9569
YQEPVLGPVRG	Bovine	Beta-casein	208	218	1	0	2		YQEPVLGPVRG	100	ACE-inhibitory, Cytomodulatory	10.1016/j.idairyj.2012.12.006
YQEPVLGPVRGP	Bovine	Beta-casein	208	219	0	0	3		YQEPVLGPVRG	91.6667	ACE-inhibitory, Antimicrobial Cytomodulatory	10.1016/j.idairyj.2012.12.006
YQEPVLGPVRGPF	Bovine	Beta-casein	208	220	0	0	5		YQEPVLGPVRGPFPI	86.6667	ACE-inhibitory, Antimicrobial	10.1017/S0007114511001085
YQEPVLGPVRGPFP	Bovine	Beta-casein	208	221	0	0	2		YQEPVLGPVRGPFPI	93.3333	ACE-inhibitory, Antimicrobial, Antithrombin, Immunomodulatory	10.1017/S0007114511001085
YQEPVLGPVRGPFPI	Bovine	Beta-casein	208	222	1	0	5		YQEPVLGPVRGPFPI	100	ACE-inhibitory, Antimicrobial, Antithrombin, Immunomodulatory	10.1017/S0007114511001085
YQEPVLGPVRGPFPII	Bovine	Beta-casein	208	223	0	0	5		YQEPVLGPVRGPFPIIV	94.1176	ACE-inhibitory, Antimicrobial, Antithrombin, Immunomodulatory	10.3168/jds.S0022-0302(94)77026-0
YQEPVLGPVRGPFPIIV	Bovine	Beta-casein	208	224	1	0	5		YQEPVLGPVRGPFPIIV	100	ACE-inhibitory, Antimicrobial, Antithrombin, Immunomodulatory	10.3168/jds.S0022-0302(94)77026-0
QEPVLGPVRGPF	Bovine	Beta-casein	209	220	0	0	4		EPVLGPVRGPFP	91.6667	ACE-inhibitory, Antimicrobial Cytomodulatory	10.1128/AEM.00096-07
QEPVLGPVRGPFP	Bovine	Beta-casein	209	221	0	0	2		EPVLGPVRGPFP	92.3077	ACE-inhibitory, Antimicrobial	10.1128/AEM.00096-07
QEPVLGPVRGPFPI	Bovine	Beta-casein	209	222	1	0	5		YQEPVLGPVRGPFPI	93.3333	ACE-inhibitory, Antimicrobial, Antithrombin, Immunomodulatory	10.1017/S0007114511001085
QEPVLGPVRGPFPII	Bovine	Beta-casein	209	223	0	0	3		QEPVLGPVRGPFPIIV	93.75	ACE-inhibitory, Antimicrobial, Antithrombin, Immunomodulatory	10.3168/jds.2015-9569
QEPVLGPVRGPFPIIV	Bovine	Beta-casein	209	224	1	0	2		QEPVLGPVRGPFPIIV	100	ACE-inhibitory, Antimicrobial, Antithrombin, Immunomodulatory	10.3168/jds.2015-9569
EPVLGPVRGPF	Bovine	Beta-casein	210	220	1	0	2		EPVLGPVRGPFP	91.6667	ACE-inhibitory, Cytomodulatory	10.1128/AEM.00096-07
EPVLGPVRGPFP	Bovine	Beta-casein	210	221	1	0	4		EPVLGPVRGPFP	100	ACE-inhibitory, Antimicrobial Cytomodulatory	10.1128/AEM.00096-07
EPVLGPVRGPFPII	Bovine	Beta-casein	210	223	0	0	1		QEPVLGPVRGPFPIIV	87.5	ACE-inhibitory, Antimicrobial, Antithrombin, Immunomodulatory	10.3168/jds.2015-9569
EPVLGPVRGPFPIIV	Bovine	Beta-casein	210	224	0	0	1		QEPVLGPVRGPFPIIV	93.75	ACE-inhibitory, Antimicrobial, Antithrombin, Immunomodulatory	10.3168/jds.2015-9569
PVLGPVRGPFP	Bovine	Beta-casein	211	221	0	0	2		EPVLGPVRGPFP	91.6667	ACE-inhibitory, Cytomodulatory	10.1128/AEM.00096-07
PVLGPVRGPFPI	Bovine	Beta-casein	211	222	0	0	3		EPVLGPVRGPFP	91.6667	ACE-inhibitory, Antimicrobial	10.1128/AEM.00096-07
PVLGPVRGPFPII	Bovine	Beta-casein	211	223	0	0	2		EPVLGPVRGPFP	84.6154	ACE-inhibitory, Antimicrobial	10.1128/AEM.00096-07
PVLGPVRGPFPIIV	Bovine	Beta-casein	211	224	0	0	1		QEPVLGPVRGPFPIIV	87.5	ACE-inhibitory, Antimicrobial, Antithrombin, Immunomodulatory	10.3168/jds.2015-9569
VLGPVRGPFPIIV	Bovine	Beta-casein	212	224	0	0	1		QEPVLGPVRGPFPIIV	81.25	ACE-inhibitory	10.3168/jds.2015-9569
GPVRGPFPIIV	Bovine	Beta-casein	214	224	0	0	1		VRGPFPIIV	81.8182	ACE-inhibitory	10.1016/j.idairyj.2005.12.011
PVRGPFPIIV	Bovine	Beta-casein	215	224	0	0	1		VRGPFPIIV	90	ACE-inhibitory	10.1016/j.idairyj.2005.12.011
LIVTQTM	Bovine	Beta-lactoglobulin	17	23	0	0	3	O	LIVTQTMK	87.5	Cytotoxic	10.1016/j.idairyj.2010.02.013
LIVTQTMK	Bovine	Beta-lactoglobulin	17	24	0	0	2		LIVTQTMK	100	Antimicrobial, Cytotoxic	10.1016/j.idairyj.2010.02.013
LIVTQTMKG	Bovine	Beta-lactoglobulin	17	25	1	0	5		LIVTQTMK	88.8889	Cytotoxic	10.1016/j.idairyj.2010.02.013
LIVTQTMKGLDIQ	Bovine	Beta-lactoglobulin	17	29	0	0	2	O
LIVTQTMKGLDIQKV	Bovine	Beta-lactoglobulin	17	31	0	0	2	O
LIVTQTMKGLDIQKVA	Bovine	Beta-lactoglobulin	17	32	0	0	4	O
LIVTQTMKGLDIQKVAG	Bovine	Beta-lactoglobulin	17	33	0	0	5	O
LIVTQTMKGLDIQKVAGT	Bovine	Beta-lactoglobulin	17	34	1	0	2	O
LIVTQTMKGLDIQKVAGTW	Bovine	Beta-lactoglobulin	17	35	0	0	5	O
LIVTQTMKGLDIQKVAGTWY	Bovine	Beta-lactoglobulin	17	36	0	0	2
LIVTQTMKGLDIQKVAGTWYSL	Bovine	Beta-lactoglobulin	17	38	1	0	0
IVTQTMKGLD	Bovine	Beta-lactoglobulin	18	27	0	0	2	O
IVTQTMKGLDIQ	Bovine	Beta-lactoglobulin	18	29	0	0	1	O
IVTQTMKGLDIQK	Bovine	Beta-lactoglobulin	18	30	1	0	0	O
IVTQTMKGLDIQKV	Bovine	Beta-lactoglobulin	18	31	0	0	1	O
IVTQTMKGLDIQKVAG	Bovine	Beta-lactoglobulin	18	33	0	0	5	O
IVTQTMKGLDIQKVAGT	Bovine	Beta-lactoglobulin	18	34	0	0	4	O
IVTQTMKGLDIQKVAGTW	Bovine	Beta-lactoglobulin	18	35	0	0	1	O
IVTQTMKGLDIQKVAGTWY	Bovine	Beta-lactoglobulin	18	36	0	0	4	O
VTQTMKGLDIQKVAGTW	Bovine	Beta-lactoglobulin	19	35	0	0	1	O
TQTMKGLDIQKVAGTW	Bovine	Beta-lactoglobulin	20	35	0	0	3	O
QTMKGLDIQKVAGTW	Bovine	Beta-lactoglobulin	21	35	0	0	3	O
TMKGLDIQKVAGTW	Bovine	Beta-lactoglobulin	22	35	0	0	4	O
MKGLDIQKVAGTW	Bovine	Beta-lactoglobulin	23	35	0	0	3	O
KGLDIQKVAGTW	Bovine	Beta-lactoglobulin	24	35	0	0	3		GLDIQKVAGT	83.3333	ACE-inhibitory, Antimicrobial	10.1017/S0007114511001085
GLDIQKVAG	Bovine	Beta-lactoglobulin	25	33	0	0	4		GLDIQKVAGT	90	ACE-inhibitory, Antimicrobial	10.1017/S0007114511001085
GLDIQKVAGT	Bovine	Beta-lactoglobulin	25	34	0	0	2		GLDIQKVAGT	100	ACE-inhibitory, Antimicrobial	10.1017/S0007114511001085
GLDIQKVAGTW	Bovine	Beta-lactoglobulin	25	35	0	0	5		GLDIQKVAGT	90.9091	ACE-inhibitory, Antimicrobial	10.1017/S0007114511001085
GLDIQKVAGTWY	Bovine	Beta-lactoglobulin	25	36	0	0	2		GLDIQKVAGT	83.3333	ACE-inhibitory, Antimicrobial	10.1017/S0007114511001085
LDIQKVAG	Bovine	Beta-lactoglobulin	26	33	0	0	5		GLDIQKVAGT	80	ACE-inhibitory, Antimicrobial	10.1017/S0007114511001085
LDIQKVAGTW	Bovine	Beta-lactoglobulin	26	35	0	0	1		LDIQKVAGTW	100	ACE-inhibitory, Antimicrobial, DPP-IV Inhibitory	10.1016/j.jff.2015.11.038
LDIQKVAGTWYSL	Bovine	Beta-lactoglobulin	26	38	0	0	2
DIQKVAGTW	Bovine	Beta-lactoglobulin	27	35	0	0	2		LDIQKVAGTW	90	ACE-inhibitory, Antimicrobial, DPP-IV Inhibitory	10.1016/j.jff.2015.11.038
APFDVIGPQEPIL	Bovine	Beta-lactoglobulin	27	39	0	0	1
IQKVAGTW	Bovine	Beta-lactoglobulin	28	35	0	0	3		IQKVAGTW	100	ACE-inhibitory, DPP-IV Inhibitory	10.1016/j.jff.2015.11.038
IQKVAGTWY	Bovine	Beta-lactoglobulin	28	36	0	0	4		IQKVAGTW	88.8889	ACE-inhibitory, DPP-IV Inhibitory	10.1016/j.jff.2015.11.038
IQKVAGTWYS	Bovine	Beta-lactoglobulin	28	37	0	0	2		IQKVAGTW	80	ACE-inhibitory, DPP-IV Inhibitory	10.1016/j.jff.2015.11.038
IQKVAGTWYSL	Bovine	Beta-lactoglobulin	28	38	0	0	1
IQKVAGTWYSLA	Bovine	Beta-lactoglobulin	28	39	0	0	2
KVAGTWYSL	Bovine	Beta-lactoglobulin	30	38	0	0	1
YSLAMAASDI	Bovine	Beta-lactoglobulin	36	45	1	0	0	O	WYSLAMAASDI	90.9091	Antioxidant	10.1021/jf048626m
YSLAMAASDISL	Bovine	Beta-lactoglobulin	36	47	0	0	4	O	SLAMAASDISLL	91.6667	Antimicrobial, Antioxidant	10.1017/S0007114511001085
SLAMAASDI	Bovine	Beta-lactoglobulin	37	45	0	0	2	O	WYSLAMAASDI	81.8182	Antioxidant	10.1021/jf048626m
SLAMAASDISL	Bovine	Beta-lactoglobulin	37	47	0	0	1	O	SLAMAASDISLL	91.6667	Antimicrobial, Antioxidant	10.1017/S0007114511001085
SLAMAASDISLL	Bovine	Beta-lactoglobulin	37	48	0	0	1	O	SLAMAASDISLL	100	Antimicrobial	10.1017/S0007114511001085
AMAASDISL	Bovine	Beta-lactoglobulin	39	47	0	0	5
AMAASDISLL	Bovine	Beta-lactoglobulin	39	48	0	0	3		SLAMAASDISLL	83.3333	Antimicrobial	10.1017/S0007114511001085
AMAASDISLLDAQSAPLR	Bovine	Beta-lactoglobulin	39	56	0	0	2		AASDISLLDAQSAPLR	88.8889	Antimicrobial	10.1016/S0304-4165(01)00116-7
AMAASDISLLDAQSAPLRV	Bovine	Beta-lactoglobulin	39	57	0	0	1	O	AASDISLLDAQSAPLR	84.2105	Antimicrobial	10.1016/S0304-4165(01)00116-7
AMAASDISLLDAQSAPLRVY	Bovine	Beta-lactoglobulin	39	58	0	0	2	O	AASDISLLDAQSAPLR	80	Antimicrobial	10.1016/S0304-4165(01)00116-7
MAASDISLLDAQSAPLRV	Bovine	Beta-lactoglobulin	40	57	0	0	1		AASDISLLDAQSAPLR	88.8889	Antimicrobial	10.1016/S0304-4165(01)00116-7
AASDISLLDAQSAPLR	Bovine	Beta-lactoglobulin	41	56	0	0	4		AASDISLLDAQSAPLR	100	Antimicrobial	10.1016/S0304-4165(01)00116-7
AASDISLLDAQSAPLRV	Bovine	Beta-lactoglobulin	41	57	0	0	3		AASDISLLDAQSAPLR	94.1176	Antimicrobial	10.1016/S0304-4165(01)00116-7
AASDISLLDAQSAPLRVY	Bovine	Beta-lactoglobulin	41	58	0	0	3		AASDISLLDAQSAPLR	88.8889	Antimicrobial	10.1016/S0304-4165(01)00116-7
ASDISLLDAQSAPLRV	Bovine	Beta-lactoglobulin	42	57	0	0	2		AASDISLLDAQSAPLR	93.75	Antimicrobial	10.1016/S0304-4165(01)00116-7
SDISLLDAQSAPLRV	Bovine	Beta-lactoglobulin	43	57	0	0	3		AASDISLLDAQSAPLR	87.5	Antimicrobial	10.1016/S0304-4165(01)00116-7
DISLLDAQSAPLRV	Bovine	Beta-lactoglobulin	44	57	0	0	1		AASDISLLDAQSAPLR	81.25	Antimicrobial	10.1016/S0304-4165(01)00116-7
ISLLDAQSAPLR	Bovine	Beta-lactoglobulin	45	56	0	0	4
ISLLDAQSAPLRV	Bovine	Beta-lactoglobulin	45	57	0	0	3
ISLLDAQSAPLRVY	Bovine	Beta-lactoglobulin	45	58	0	0	5
ISLLDAQSAPLRVYVE	Bovine	Beta-lactoglobulin	45	60	0	0	3
ISLLDAQSAPLRVYVEELKPTPEGDLE	Bovine	Beta-lactoglobulin	45	71	0	0	1
SLLDAQSAPL	Bovine	Beta-lactoglobulin	46	55	0	0	2		LDAQSAPLR	80	ACE-inhibitory	10.1017/S0022029999003982
SLLDAQSAPLRV	Bovine	Beta-lactoglobulin	46	57	0	0	1
SLLDAQSAPLRVY	Bovine	Beta-lactoglobulin	46	58	0	0	5
SLLDAQSAPLRVYVEELKPTPEGDL	Bovine	Beta-lactoglobulin	46	70	0	0	1
SLLDAQSAPLRVYVEELKPTPEGDLE	Bovine	Beta-lactoglobulin	46	71	0	0	1
LLDAQSAPLRV	Bovine	Beta-lactoglobulin	47	57	0	0	1		LDAQSAPLR	81.8182	ACE-inhibitory	10.1017/S0022029999003982
LDAQSAPLRVYVE	Bovine	Beta-lactoglobulin	48	60	0	0	4
LDAQSAPLRVYVEELKPTPEGD	Bovine	Beta-lactoglobulin	48	69	0	0	1
LDAQSAPLRVYVEELKPTPEGDL	Bovine	Beta-lactoglobulin	48	70	0	0	1
DAQSAPLRV	Bovine	Beta-lactoglobulin	49	57	0	0	1		DAQSAPLRVY	90	ACE-inhibitory, Antimicrobial	10.1016/j.peptides.2011.02.005
DAQSAPLRVY	Bovine	Beta-lactoglobulin	49	58	0	0	2		DAQSAPLRVY	100	ACE-inhibitory, Antimicrobial	10.1016/j.peptides.2011.02.005
DAQSAPLRVYVEELKPTPEGDL	Bovine	Beta-lactoglobulin	49	70	0	0	3
DAQSAPLRVYVEELKPTPEGDLE	Bovine	Beta-lactoglobulin	49	71	0	0	1
VYVEELKPTPEGDLEIL	Bovine	Beta-lactoglobulin	57	73	0	0	1		VYVEELKPTPEGDLEILLQK	85	Hypocholesterolemic	10.1006/bbrc.2001.4299
YVEELKPTPEG	Bovine	Beta-lactoglobulin	58	68	0	0	4
YVEELKPTPEGD	Bovine	Beta-lactoglobulin	58	69	0	0	1
YVEELKPTPEGDL	Bovine	Beta-lactoglobulin	58	70	1	0	4		VEELKPTPEGNLE	84.6154	Antimicrobial	10.1017/S0007114511001085
YVEELKPTPEGDLE	Bovine	Beta-lactoglobulin	58	71	0	0	4		VEELKPTPEGNLE	85.7143	Antimicrobial	10.1017/S0007114511001085
YVEELKPTPEGDLEIL	Bovine	Beta-lactoglobulin	58	73	0	0	4		VYVEELKPTPEGDLEILLQK	80	Hypocholesterolemic	10.1006/bbrc.2001.4299
VEELKPTPEG	Bovine	Beta-lactoglobulin	59	68	0	0	2
VEELKPTPEGD	Bovine	Beta-lactoglobulin	59	69	0	0	5
VEELKPTPEGDL	Bovine	Beta-lactoglobulin	59	70	1	0	3		VEELKPTPEGNLE	84.6154	Antimicrobial	10.1017/S0007114511001085
VEELKPTPEGDLE	Bovine	Beta-lactoglobulin	59	71	0	0	1		VEELKPTPEGNLE	92.3077	Antimicrobial	10.1017/S0007114511001085
VEELKPTPEGDLEIL	Bovine	Beta-lactoglobulin	59	73	0	0	2		LKPTPEGDLEIL	80	Antimicrobial, DPP-IV Inhibitory	10.1016/j.peptides.2014.01.002
VEELKPTPEGDLEILL	Bovine	Beta-lactoglobulin	59	74	0	0	2		VYVEELKPTPEGDLEILLQK	80	Hypocholesterolemic	10.1006/bbrc.2001.4299
VEELKPTPEGDLEILLQ	Bovine	Beta-lactoglobulin	59	75	0	0	1		VYVEELKPTPEGDLEILLQK	85	Hypocholesterolemic	10.1006/bbrc.2001.4299
EELKPTPEGDL	Bovine	Beta-lactoglobulin	60	70	0	0	3		LKPTPEGDLE	81.8182	DPP-IV Inhibitory	10.1016/j.peptides.2014.01.002
EELKPTPEGDLE	Bovine	Beta-lactoglobulin	60	71	0	0	2		VEELKPTPEGNLE	84.6154	Antimicrobial, DPP-IV Inhibitory	10.1017/S0007114511001085
EELKPTPEGDLEIL	Bovine	Beta-lactoglobulin	60	73	0	0	1		LKPTPEGDLEIL	85.7143	DPP-IV inhibitory	10.1016/j.peptides.2014.01.002
EELKPTPEGDLEILL	Bovine	Beta-lactoglobulin	60	74	0	0	2		LKPTPEGDLEIL	80	DPP-IV inhibitory	10.1016/j.peptides.2014.01.002
EELKPTPEGDLEILLQ	Bovine	Beta-lactoglobulin	60	75	0	0	1		VYVEELKPTPEGDLEILLQK	80	Hypocholesterolemic	10.1006/bbrc.2001.4299
ELKPTPEGDL	Bovine	Beta-lactoglobulin	61	70	0	0	1		LKPTPEGDLE	90	DPP-IV Inhibitory	10.1016/j.peptides.2014.01.002
ELKPTPEGDLE	Bovine	Beta-lactoglobulin	61	71	0	0	2		LKPTPEGDLE	90.9091	DPP-IV Inhibitory	10.1016/j.peptides.2014.01.002
ELKPTPEGDLEILLQ	Bovine	Beta-lactoglobulin	61	75	0	0	2		LKPTPEGDLEIL	80	DPP-IV inhibitory	10.1016/j.peptides.2014.01.002
LKPTPEGDLE	Bovine	Beta-lactoglobulin	62	71	1	0	1		LKPTPEGDLE	100	DPP-IV Inhibitory	10.1016/j.peptides.2014.01.002
EGDLEILLQ	Bovine	Beta-lactoglobulin	67	75	0	0	3
ILLQKW	Bovine	Beta-lactoglobulin	72	77	0	0	1		EILLQK	83.3333	Stimulates proliferation	10.1016/j.idairyj.2010.02.013
ILLQKWEN	Bovine	Beta-lactoglobulin	72	79	0	0	1
KIIAEKTKIPAVF	Bovine	Beta-lactoglobulin	86	98	0	0	1		IIAEKTKIPAVF	92.3077	Antimicrobial	10.1017/S0007114511001085
IIAEKTKIPA	Bovine	Beta-lactoglobulin	87	96	0	0	4		IIAEKTKIPAVF	83.3333	Antimicrobial	10.1017/S0007114511001085
IIAEKTKIPAVF	Bovine	Beta-lactoglobulin	87	98	0	0	1		IIAEKTKIPAVF	100	Antimicrobial	10.1017/S0007114511001085
IIAEKTKIPAVFKI	Bovine	Beta-lactoglobulin	87	100	0	0	2		IIAEKTKIPAVF	85.7143	Antimicrobial	10.1017/S0007114511001085
IIAEKTKIPAVFKIDALNENK	Bovine	Beta-lactoglobulin	87	107	0	0	1
EKTKIPAVF	Bovine	Beta-lactoglobulin	90	98	0	0	1
KTKIPAVF	Bovine	Beta-lactoglobulin	91	98	0	0	1
KIPAVFKI	Bovine	Beta-lactoglobulin	93	100	0	0	1
IPAVFKIDA	Bovine	Beta-lactoglobulin	94	102	0	0	1		IPAVFKIDA	100	DPP-IV inhibitory	10.1016/j.peptides.2014.01.002
VFKIDALNENK	Bovine	Beta-lactoglobulin	97	107	0	0	1
FKIDALNE	Bovine	Beta-lactoglobulin	98	105	0	0	1
FKIDALNENKV	Bovine	Beta-lactoglobulin	98	108	0	0	2
KIDALNE	Bovine	Beta-lactoglobulin	99	105	0	0	2
KIDALNENKV	Bovine	Beta-lactoglobulin	99	108	0	0	3		IDALNENK	80	Antimicrobial, Stimulates proliferation	10.1016/j.idairyj.2010.02.013
KIDALNENKVL	Bovine	Beta-lactoglobulin	99	109	0	0	1
KIDALNENKVLV	Bovine	Beta-lactoglobulin	99	110	0	0	5
KIDALNENKVLVLDTDYKKY	Bovine	Beta-lactoglobulin	99	118	0	0	3
IDALNENKVL	Bovine	Beta-lactoglobulin	100	109	0	0	1		IDALNENK	80	Antimicrobial, Stimulates proliferation	10.1016/j.idairyj.2010.02.013
IDALNENKVLVLDTDYK	Bovine	Beta-lactoglobulin	100	116	0	0	2
DALNENKVL	Bovine	Beta-lactoglobulin	101	109	0	0	1
ALNENKVL	Bovine	Beta-lactoglobulin	102	109	0	0	1
ALNENKVLVLDTDYKKY	Bovine	Beta-lactoglobulin	102	118	0	0	2
LNENKVLVL	Bovine	Beta-lactoglobulin	103	111	0	0	3
LNENKVLVLDT	Bovine	Beta-lactoglobulin	103	113	0	0	1
LNENKVLVLDTDYKKY	Bovine	Beta-lactoglobulin	103	118	0	0	2
NENKVLVLDTDYK	Bovine	Beta-lactoglobulin	104	116	0	0	2
NENKVLVLDTDYKK	Bovine	Beta-lactoglobulin	104	117	0	0	1
NENKVLVLDTDYKKY	Bovine	Beta-lactoglobulin	104	118	1	0	2
NKVLVLDTD	Bovine	Beta-lactoglobulin	106	114	0	0	1
NKVLVLDTDYKKYL	Bovine	Beta-lactoglobulin	106	119	0	0	1		VLVLDTDYKKYLLF	85.7143	Stimulates proliferation	10.1016/j.idairyj.2010.02.013
NKVLVLDTDYKKYLL	Bovine	Beta-lactoglobulin	106	120	0	0	1		VLVLDTDYKKYLLF	86.6667	Stimulates proliferation	10.1016/j.idairyj.2010.02.013
VLDTDYKKY	Bovine	Beta-lactoglobulin	110	118	0	0	1
VLDTDYKKYL	Bovine	Beta-lactoglobulin	110	119	0	0	1
LDTDYKKY	Bovine	Beta-lactoglobulin	111	118	0	0	1
LVRTPEVDDE	Bovine	Beta-lactoglobulin	138	147	1	0	0
VRTPEVDDE	Bovine	Beta-lactoglobulin	139	147	0	0	3
VRTPEVDDEA	Bovine	Beta-lactoglobulin	139	148	0	0	3
VRTPEVDDEAL	Bovine	Beta-lactoglobulin	139	149	0	0	1		TPEVDDEALEK	81.8182	Antimicrobial, DPP-IV Inhibitory	10.1016/j.idairyj.2012.09.003
VRTPEVDDEALEK	Bovine	Beta-lactoglobulin	139	151	0	0	1		TPEVDDEALEK	84.6154	Antimicrobial, DPP-IV Inhibitory	10.1016/j.idairyj.2012.09.003
RTPEVDDEALEK	Bovine	Beta-lactoglobulin	140	151	1	0	0		TPEVDDEALEK	91.6667	Antimicrobial, DPP-IV Inhibitory	10.1016/j.idairyj.2012.09.003
TPEVDDEALEK	Bovine	Beta-lactoglobulin	141	151	1	0	1		TPEVDDEALEK	100	Antimicrobial, DPP-IV Inhibitory	10.1016/j.idairyj.2012.09.003
TPEVDDEALEKFDK	Bovine	Beta-lactoglobulin	141	154	1	0	1
TPEVDDEALEKFDKA	Bovine	Beta-lactoglobulin	141	155	1	0	1
EVDDEALEKF	Bovine	Beta-lactoglobulin	143	152	1	0	0		TPEVDDEALEK	81.8182	Antimicrobial, DPP-IV Inhibitory	10.1016/j.idairyj.2012.09.003
DDEALEKFDKAL	Bovine	Beta-lactoglobulin	145	156	0	0	1
DDEALEKFDKALKALPMHI	Bovine	Beta-lactoglobulin	145	163	0	0	1	O
EALEKFDKALKALPMH	Bovine	Beta-lactoglobulin	147	162	0	0	1	O
ALEKFDKALKA	Bovine	Beta-lactoglobulin	148	158	0	0	4
ALEKFDKALKAL	Bovine	Beta-lactoglobulin	148	159	0	0	3
ALEKFDKALKALPMH	Bovine	Beta-lactoglobulin	148	162	0	0	3	O
ALEKFDKALKALPMHI	Bovine	Beta-lactoglobulin	148	163	0	0	2	O
ALEKFDKALKALPMHIRL	Bovine	Beta-lactoglobulin	148	165	0	0	4	O
LEKFDKALKALPMH	Bovine	Beta-lactoglobulin	149	162	0	0	4	O
LEKFDKALKALPMHIRL	Bovine	Beta-lactoglobulin	149	165	0	0	2	O
EKFDKALKALPMHIRL	Bovine	Beta-lactoglobulin	150	165	0	0	3	O
FDKALKALPMHIRL	Bovine	Beta-lactoglobulin	152	165	0	0	1	O
DKALKALPMHIRL	Bovine	Beta-lactoglobulin	153	165	0	0	2	O
ALKALPMHIRL	Bovine	Beta-lactoglobulin	155	165	0	0	2	O	ALKALPMHIR	90.9091	ACE-inhibitory, Stimulates proliferation	10.1016/j.idairyj.2010.02.013
LKALPMHIRL	Bovine	Beta-lactoglobulin	156	165	0	0	5	O	ALKALPMHIR	90	ACE-inhibitory, Stimulates proliferation	10.1016/j.idairyj.2010.02.013
IRLSFNPTQL	Bovine	Beta-lactoglobulin	163	172	0	0	1
SFNPTQL	Bovine	Beta-lactoglobulin	166	172	0	0	4		LSFNPTQ	85.7143	ACE-inhibitory	10.1016/j.jff.2015.11.038
SFNPTQLE	Bovine	Beta-lactoglobulin	166	173	0	0	4
SFNPTQLEEQCHI	Bovine	Beta-lactoglobulin	166	178	0	0	1
NPTQLEEQCHI	Bovine	Beta-lactoglobulin	168	178	0	0	1
FDVIGPQEPIL	Bovine	Butyrophilin subfamily 1 member A1	29	39	0	0	2
DVIGPQEPIL	Bovine	Butyrophilin subfamily 1 member A1	30	39	0	0	3
VSPAVFVSREGQEQEGEEMAEYR	Bovine	Butyrophilin subfamily 1 member A1	70	92	0	0	2	O
VFVSREGQEQEGEEMA	Bovine	Butyrophilin subfamily 1 member A1	74	89	1	0	0	O
VFVSREGQEQEGEEMAEYR	Bovine	Butyrophilin subfamily 1 member A1	74	92	1	0	0	O
VSREGQEQEGEEMAEY	Bovine	Butyrophilin subfamily 1 member A1	76	91	1	0	5	O
VSREGQEQEGEEMAEYR	Bovine	Butyrophilin subfamily 1 member A1	76	92	1	0	0	O
VSREGQEQEGEEMAEYRG	Bovine	Butyrophilin subfamily 1 member A1	76	93	1	0	3	O
VSREGQEQEGEEMAEYRGR	Bovine	Butyrophilin subfamily 1 member A1	76	94	1	0	3	O
VSREGQEQEGEEMAEYRGRVSL	Bovine	Butyrophilin subfamily 1 member A1	76	97	1	0	2
SREGQEQEGEEMAEYR	Bovine	Butyrophilin subfamily 1 member A1	77	92	0	0	1
EGQEQEGEEMAEYR	Bovine	Butyrophilin subfamily 1 member A1	79	92	0	0	1	O
GQEQEGEEMAEYR	Bovine	Butyrophilin subfamily 1 member A1	80	92	1	0	0
SLVEDHIAEGSVAVR	Bovine	Butyrophilin subfamily 1 member A1	96	110	1	0	0
LVEDHIAEGSVAVR	Bovine	Butyrophilin subfamily 1 member A1	97	110	1	0	0
VEDHIAEGSVA	Bovine	Butyrophilin subfamily 1 member A1	98	108	1	0	0
VEDHIAEGSVAVR	Bovine	Butyrophilin subfamily 1 member A1	98	110	0	0	3
THRGEEFPSMSESRNPDEEGLFTVR	Bovine	Butyrophilin subfamily 1 member A1	179	203	1	0	0	O
PSMSESRNPDEEGL	Bovine	Butyrophilin subfamily 1 member A1	186	199	1	0	1	O
PSMSESRNPDEEGLF	Bovine	Butyrophilin subfamily 1 member A1	186	200	0	0	2	O
PSMSESRNPDEEGLFTVR	Bovine	Butyrophilin subfamily 1 member A1	186	203	0	0	1
MSESRNPDEEGLFTVR	Bovine	Butyrophilin subfamily 1 member A1	188	203	0	0	1	O
LNIQQAIGATQNQYG	Bovine	Butyrophilin subfamily 1 member A1	288	302	1	0	0
VVADAKDISKEIPLSPMGEDSASGDIETL	Bovine	Butyrophilin subfamily 1 member A1	484	512	1	0	0
KEIPLSPMGEDSASGDIETLHSKLIPLQPSQ	Bovine	Butyrophilin subfamily 1 member A1	493	523	0	0	1	O
IPLSPMGEDSASGDIETLH	Bovine	Butyrophilin subfamily 1 member A1	495	513	1	0	0	O
SPMGEDSASGDIETLH	Bovine	Butyrophilin subfamily 1 member A1	498	513	1	0	0	O
MGEDSASGDIETLH	Bovine	Butyrophilin subfamily 1 member A1	500	513	1	0	0	O
NRRGSKASADESLALGKPGKEP	Bovine	Chymosin	29	50	0	0	1
NRRGSKASADESLALGKPGKEPR	Bovine	Fibroblast growth factor-binding protein 1	29	51	1	0	0	P
SKASADESLALGKPGKEPR	Bovine	Fibroblast growth factor-binding protein 1	33	51	1	0	0
ASADESLALGKPGKEPR	Bovine	Fibroblast growth factor-binding protein 1	35	51	1	0	0
RFYAENPTSGSTPQGI	Bovine	Fibroblast growth factor-binding protein 1	226	241	1	0	0
ILNKPEDETHLEAQPTDASAQ	Bovine	Folate receptor alpha	19	39	1	0	4
YAENPTSGSTPQ	Bovine	Folate receptor alpha	228	239	0	0	4
YAENPTSGSTPQGI	Bovine	Folate receptor alpha	228	241	0	0	1
AENPTSGSTPQGI	Bovine	Folate receptor alpha	229	241	0	0	3
ILNKPEDETHL	Bovine	Glycosylation-dependent cell adhesion molecule 1	19	29	1	0	5
ILNKPEDETHLE	Bovine	Glycosylation-dependent cell adhesion molecule 1	19	30	1	0	3
ILNKPEDETHLEAQPT	Bovine	Glycosylation-dependent cell adhesion molecule 1	19	34	0	0	3
ILNKPEDETHLEAQPTD	Bovine	Glycosylation-dependent cell adhesion molecule 1	19	35	1	0	2
ILNKPEDETHLEAQPTDA	Bovine	Glycosylation-dependent cell adhesion molecule 1	19	36	0	0	3
ILNKPEDETHLEAQPTDAS	Bovine	Glycosylation-dependent cell adhesion molecule 1	19	37	0	0	2
ILNKPEDETHLEAQPTDASA	Bovine	Glycosylation-dependent cell adhesion molecule 1	19	38	0	0	5
ILNKPEDETHLEAQPTDASAQF	Bovine	Glycosylation-dependent cell adhesion molecule 1	19	40	1	0	5	P
ILNKPEDETHLEAQPTDASAQFI	Bovine	Glycosylation-dependent cell adhesion molecule 1	19	41	1	0	5	P
ILNKPEDETHLEAQPTDASAQFIR	Bovine	Glycosylation-dependent cell adhesion molecule 1	19	42	1	0	5	P
ILNKPEDETHLEAQPTDASAQFIRN	Bovine	Glycosylation-dependent cell adhesion molecule 1	19	43	1	0	5	P
ILNKPEDETHLEAQPTDASAQFIRNL	Bovine	Glycosylation-dependent cell adhesion molecule 1	19	44	1	0	4	P
ILNKPEDETHLEAQPTDASAQFIRNLQISN	Bovine	Glycosylation-dependent cell adhesion molecule 1	19	48	0	0	2	P
ILNKPEDETHLEAQPTDASAQFIRNLQISNE	Bovine	Glycosylation-dependent cell adhesion molecule 1	19	49	1	0	0	P
ILNKPEDETHLEAQPTDASAQFIRNLQISNEDL	Bovine	Glycosylation-dependent cell adhesion molecule 1	19	51	0	0	2	P
ILNKPEDETHLEAQPTDASAQFIRNLQISNEDLSKEPSISRE	Bovine	Glycosylation-dependent cell adhesion molecule 1	19	60	1	0	0	P
LNKPEDETHL	Bovine	Glycosylation-dependent cell adhesion molecule 1	20	29	1	0	3
LNKPEDETHLE	Bovine	Glycosylation-dependent cell adhesion molecule 1	20	30	0	0	2
LNKPEDETHLEAQPT	Bovine	Glycosylation-dependent cell adhesion molecule 1	20	34	1	0	0
LNKPEDETHLEAQPTDA	Bovine	Glycosylation-dependent cell adhesion molecule 1	20	36	0	0	3
LNKPEDETHLEAQPTDASAQ	Bovine	Glycosylation-dependent cell adhesion molecule 1	20	39	1	0	0
LNKPEDETHLEAQPTDASAQF	Bovine	Glycosylation-dependent cell adhesion molecule 1	20	40	0	0	5
LNKPEDETHLEAQPTDASAQFI	Bovine	Glycosylation-dependent cell adhesion molecule 1	20	41	0	0	5
LNKPEDETHLEAQPTDASAQFIR	Bovine	Glycosylation-dependent cell adhesion molecule 1	20	42	0	0	4	P
LNKPEDETHLEAQPTDASAQFIRNL	Bovine	Glycosylation-dependent cell adhesion molecule 1	20	44	0	0	1
NKPEDETHL	Bovine	Glycosylation-dependent cell adhesion molecule 1	21	29	1	0	0
NKPEDETHLE	Bovine	Glycosylation-dependent cell adhesion molecule 1	21	30	0	0	2
NKPEDETHLEAQPTDASAQF	Bovine	Glycosylation-dependent cell adhesion molecule 1	21	40	0	0	2
NKPEDETHLEAQPTDASAQFIR	Bovine	Glycosylation-dependent cell adhesion molecule 1	21	42	0	0	2
KPEDETHLEAQPTDASAQF	Bovine	Glycosylation-dependent cell adhesion molecule 1	22	40	1	0	0
KPEDETHLEAQPTDASAQFIR	Bovine	Glycosylation-dependent cell adhesion molecule 1	22	42	0	0	2
EDETHLEAQPTDASAQF	Bovine	Glycosylation-dependent cell adhesion molecule 1	24	40	1	0	0
DETHLEAQPTDASAQ	Bovine	Glycosylation-dependent cell adhesion molecule 1	25	39	0	0	1
DETHLEAQPTDASAQFIR	Bovine	Glycosylation-dependent cell adhesion molecule 1	25	42	0	0	2
ETHLEAQPTDASAQF	Bovine	Glycosylation-dependent cell adhesion molecule 1	26	40	0	0	1
ETHLEAQPTDASAQFIR	Bovine	Glycosylation-dependent cell adhesion molecule 1	26	42	0	0	4
THLEAQPTDASAQF	Bovine	Glycosylation-dependent cell adhesion molecule 1	27	40	0	0	2
HLEAQPTDASAQF	Bovine	Glycosylation-dependent cell adhesion molecule 1	28	40	0	0	2
HLEAQPTDASAQFI	Bovine	Glycosylation-dependent cell adhesion molecule 1	28	41	0	0	2
HLEAQPTDASAQFIR	Bovine	Glycosylation-dependent cell adhesion molecule 1	28	42	0	0	1
LEAQPTDASAQF	Bovine	Glycosylation-dependent cell adhesion molecule 1	29	40	0	0	1
LEAQPTDASAQFIR	Bovine	Glycosylation-dependent cell adhesion molecule 1	29	42	0	0	2
EAQPTDASAQF	Bovine	Glycosylation-dependent cell adhesion molecule 1	30	40	0	0	1
EAQPTDASAQFI	Bovine	Glycosylation-dependent cell adhesion molecule 1	30	41	0	0	2
EAQPTDASAQFIR	Bovine	Glycosylation-dependent cell adhesion molecule 1	30	42	0	0	1
EAQPTDASAQFIRN	Bovine	Glycosylation-dependent cell adhesion molecule 1	30	43	1	0	5	P
AQPTDASAQF	Bovine	Glycosylation-dependent cell adhesion molecule 1	31	40	1	0	0
AQPTDASAQFI	Bovine	Glycosylation-dependent cell adhesion molecule 1	31	41	1	0	5
PTDASAQFIR	Bovine	Glycosylation-dependent cell adhesion molecule 1	33	42	1	0	1
GLPRLPEEW	Bovine	Glycosylation-dependent cell adhesion molecule 1	35	43	1	0	0
FIRNLQISNEDL	Bovine	Glycosylation-dependent cell adhesion molecule 1	40	51	1	0	0	P
IRNLQISNE	Bovine	Glycosylation-dependent cell adhesion molecule 1	41	49	0	0	5
IRNLQISNED	Bovine	Glycosylation-dependent cell adhesion molecule 1	41	50	0	0	3	P
IRNLQISNEDL	Bovine	Glycosylation-dependent cell adhesion molecule 1	41	51	0	0	3	P
IRNLQISNEDLSKEPSISREDL	Bovine	Glycosylation-dependent cell adhesion molecule 1	41	62	0	0	2	P
IRNLQISNEDLSKEPSISREDLISKEQ	Bovine	Glycosylation-dependent cell adhesion molecule 1	41	67	0	0	3	P
RNLQISNEDL	Bovine	Glycosylation-dependent cell adhesion molecule 1	42	51	0	0	1	P
NLQISNEDL	Bovine	Glycosylation-dependent cell adhesion molecule 1	43	51	0	0	2
NLQISNEDLSKEPSIS	Bovine	Glycosylation-dependent cell adhesion molecule 1	43	58	0	0	1
NLQISNEDLSKEPSISREDLISKEQIVIR	Bovine	Glycosylation-dependent cell adhesion molecule 1	43	71	0	0	1	P
LQISNEDL	Bovine	Glycosylation-dependent cell adhesion molecule 1	44	51	0	0	1
QISNEDLSKEPSIS	Bovine	Glycosylation-dependent cell adhesion molecule 1	45	58	0	0	2
ISNEDLSKEPSISREDLISKEQ	Bovine	Glycosylation-dependent cell adhesion molecule 1	46	67	0	0	1
SKEPSISREDL	Bovine	Glycosylation-dependent cell adhesion molecule 1	52	62	0	0	1	P
DLISKEQIVIR	Bovine	Glycosylation-dependent cell adhesion molecule 1	61	71	0	0	2	P
LISKEQIVIR	Bovine	Glycosylation-dependent cell adhesion molecule 1	62	71	0	0	2	P
ISKEQIVIRS	Bovine	Glycosylation-dependent cell adhesion molecule 1	63	72	0	0	3	P
ISKEQIVIRSS	Bovine	Glycosylation-dependent cell adhesion molecule 1	63	73	1	0	1
SSRQPQSQNPKLPL	Bovine	Glycosylation-dependent cell adhesion molecule 1	72	85	1	0	2
SSRQPQSQNPKLPLS	Bovine	Glycosylation-dependent cell adhesion molecule 1	72	86	1	0	1
SSRQPQSQNPKLPLSIL	Bovine	Glycosylation-dependent cell adhesion molecule 1	72	88	1	0	4
SSRQPQSQNPKLPLSILK	Bovine	Glycosylation-dependent cell adhesion molecule 1	72	89	0	0	4
SSRQPQSQNPKLPLSILKE	Bovine	Glycosylation-dependent cell adhesion molecule 1	72	90	0	0	2
SSRQPQSQNPKLPLSILKEK	Bovine	Glycosylation-dependent cell adhesion molecule 1	72	91	1	0	0
SSRQPQSQNPKLPLSILKEKH	Bovine	Glycosylation-dependent cell adhesion molecule 1	72	92	1	0	1
SSRQPQSQNPKLPLSILKEKHL	Bovine	Glycosylation-dependent cell adhesion molecule 1	72	93	1	0	4
SSRQPQSQNPKLPLSILKEKHLR	Bovine	Glycosylation-dependent cell adhesion molecule 1	72	94	0	0	1
RQPQSQNPKLPL	Bovine	Glycosylation-dependent cell adhesion molecule 1	74	85	1	0	0
SQNPKLPLSIL	Bovine	Glycosylation-dependent cell adhesion molecule 1	78	88	1	0	0
SQNPKLPLSILKE	Bovine	Glycosylation-dependent cell adhesion molecule 1	78	90	1	0	0
LPLSILKEKHL	Bovine	Glycosylation-dependent cell adhesion molecule 1	83	93	1	0	0
RNLENTVKETIKY	Bovine	Glycosylation-dependent cell adhesion molecule 1	127	139	1	0	0
LENTVKETIKY	Bovine	Glycosylation-dependent cell adhesion molecule 1	129	139	1	0	0
TVKETIKYLKSL	Bovine	Glycosylation-dependent cell adhesion molecule 1	132	143	1	0	0
FSHAFEVVKT	Bovine	Glycosylation-dependent cell adhesion molecule 1	144	153	0	0	1
SHAFEVVKT	Bovine	Glycosylation-dependent cell adhesion molecule 1	145	153	0	0	3
LVDTGIGMTKADL	Bovine	Heat shock 27kDa protein 1	91	103	0	0	1	O
TRNPDDITNEEY	Bovine	Heat shock protein HSP 90-alpha	299	310	0	0	1
YKSLTNDWEDHL	Bovine	Heat shock protein HSP 90-alpha	314	325	0	0	1
YITGETKDQVANSAF	Bovine	Heat shock protein HSP 90-alpha	494	508	0	0	2
TLRQKAEADKNDKAVKDL	Bovine	Heat shock protein HSP 90-alpha	637	654	0	0	1
QRAAMLSLLRYNTNLTKMKNTLISASQ	Bovine	Heat shock protein HSP 90-beta	448	474	0	0	1	O/P
FSDKIAKYIPIQY	Bovine	Inhibitor of nuclear factor kappa-B kinase subunit alpha	39	51	0	0	1
FSDKIAKYIPI	Bovine	Kappa-casein	39	49	0	0	5
FSDKIAKYIPIQ	Bovine	Kappa-casein	39	50	0	0	2
FSDKIAKYIPIQYV	Bovine	Kappa-casein	39	52	0	0	1
FSDKIAKYIPIQYVL	Bovine	Kappa-casein	39	53	0	0	3
FSDKIAKYIPIQYVLSRYPSY	Bovine	Kappa-casein	39	59	0	0	2
SDKIAKYIPIQ	Bovine	Kappa-casein	40	50	0	0	1
IAKYIPIQY	Bovine	Kappa-casein	43	51	0	0	1
IAKYIPIQYV	Bovine	Kappa-casein	43	52	0	0	3
IAKYIPIQYVL	Bovine	Kappa-casein	43	53	0	0	3
QYVLSRYPSY	Bovine	Kappa-casein	50	59	0	0	1
YVLSRYPSY	Bovine	Kappa-casein	51	59	0	0	2
VLSRYPSY	Bovine	Kappa-casein	52	59	0	0	3
VLSRYPSYGL	Bovine	Kappa-casein	52	61	0	0	3
VLSRYPSYGLN	Bovine	Kappa-casein	52	62	0	0	4
VLSRYPSYGLNY	Bovine	Kappa-casein	52	63	0	0	4
VLSRYPSYGLNYYQQKPVA	Bovine	Kappa-casein	52	70	0	0	1
VLSRYPSYGLNYYQQKPVAL	Bovine	Kappa-casein	52	71	0	0	1
LSRYPSYGLN	Bovine	Kappa-casein	53	62	0	0	1
SRYPSYGLNY	Bovine	Kappa-casein	54	63	0	0	1		YPSYGLNY	80	Opioid	10.1017/S0022029900028818
SRYPSYGLNYYQQKPVAL	Bovine	Kappa-casein	54	71	0	0	1
PSYGLNYYQQKPVAL	Bovine	Kappa-casein	57	71	0	0	1
GLNYYQQKPV	Bovine	Kappa-casein	60	69	0	0	4
GLNYYQQKPVA	Bovine	Kappa-casein	60	70	0	0	5
GLNYYQQKPVAL	Bovine	Kappa-casein	60	71	0	0	1
LNYYQQKPVAL	Bovine	Kappa-casein	61	71	0	0	2
NYYQQKPVAL	Bovine	Kappa-casein	62	71	0	0	1		YYQQKPVA	80	Antimicrobial	N/A
YYQQKPVAL	Bovine	Kappa-casein	63	71	0	0	2		YYQQKPVA	88.8889	Antimicrobial	N/A
YYQQKPVALINN	Bovine	Kappa-casein	63	74	1	0	2
YQQKPVAL	Bovine	Kappa-casein	64	71	1	0	0		YYQQKPVA	87.5	Antimicrobial	N/A
YQQKPVALI	Bovine	Kappa-casein	64	72	0	0	5
YQQKPVALINN	Bovine	Kappa-casein	64	74	0	0	2
YQQKPVALINNQF	Bovine	Kappa-casein	64	76	0	0	3
YQQKPVALINNQFLPYPYYAKPAA	Bovine	Kappa-casein	64	87	0	0	3
YQQKPVALINNQFLPYPYYAKPAAVRSPAQIL	Bovine	Kappa-casein	64	95	0	0	1
YQQKPVALINNQFLPYPYYAKPAAVRSPAQILQ	Bovine	Kappa-casein	64	96	0	0	2
ALINNQFLPYPYYAKPA	Bovine	Kappa-casein	70	86	0	0	1
ALINNQFLPYPYYAKPAA	Bovine	Kappa-casein	70	87	1	0	2
ALINNQFLPYPYYAKPAAV	Bovine	Kappa-casein	70	88	0	0	1
LINNQFLPYPYYAKPAA	Bovine	Kappa-casein	71	87	0	0	1
LINNQFLPYPYYAKPAAV	Bovine	Kappa-casein	71	88	0	0	2
LINNQFLPYPYYAKPAAVRS	Bovine	Kappa-casein	71	90	0	0	2
LINNQFLPYPYYAKPAAVRSPAQ	Bovine	Kappa-casein	71	93	0	0	1
LINNQFLPYPYYAKPAAVRSPAQIL	Bovine	Kappa-casein	71	95	0	0	1
LINNQFLPYPYYAKPAAVRSPAQILQ	Bovine	Kappa-casein	71	96	0	0	1
INNQFLPYP	Bovine	Kappa-casein	72	80	0	0	5		INNQFLPYPY	90	DPP-IV inhibitory	10.1021/acs.jafc.5b03062
INNQFLPYPY	Bovine	Kappa-casein	72	81	0	0	4		INNQFLPYPY	100	DPP-IV inhibitory	10.1021/acs.jafc.5b03062
INNQFLPYPYY	Bovine	Kappa-casein	72	82	0	0	3		INNQFLPYPY	90.9091	DPP-IV inhibitory	10.1021/acs.jafc.5b03062
INNQFLPYPYYA	Bovine	Kappa-casein	72	83	0	0	2		INNQFLPYPY	83.3333	DPP-IV inhibitory	10.1021/acs.jafc.5b03062
INNQFLPYPYYAKP	Bovine	Kappa-casein	72	85	0	0	4
INNQFLPYPYYAKPA	Bovine	Kappa-casein	72	86	0	0	3
INNQFLPYPYYAKPAA	Bovine	Kappa-casein	72	87	0	0	1
INNQFLPYPYYAKPAAV	Bovine	Kappa-casein	72	88	0	0	5
INNQFLPYPYYAKPAAVR	Bovine	Kappa-casein	72	89	0	0	3
INNQFLPYPYYAKPAAVRS	Bovine	Kappa-casein	72	90	0	0	4
INNQFLPYPYYAKPAAVRSPA	Bovine	Kappa-casein	72	92	0	0	4
INNQFLPYPYYAKPAAVRSPAQ	Bovine	Kappa-casein	72	93	0	0	2
INNQFLPYPYYAKPAAVRSPAQIL	Bovine	Kappa-casein	72	95	0	0	4
INNQFLPYPYYAKPAAVRSPAQILQ	Bovine	Kappa-casein	72	96	0	0	4
INNQFLPYPYYAKPAAVRSPAQILQWQVL	Bovine	Kappa-casein	72	100	0	0	1
INNQFLPYPYYAKPAAVRSPAQILQWQVLS	Bovine	Kappa-casein	72	101	0	0	1
NNQFLPYPYYAKPAA	Bovine	Kappa-casein	73	87	0	0	1
LPYPYYAKPAA	Bovine	Kappa-casein	77	87	0	0	1
PYPYYAKPAA	Bovine	Kappa-casein	78	87	0	0	2
PYYAKPAA	Bovine	Kappa-casein	80	87	0	0	1
YAKPAAVRSPAQILQ	Bovine	Kappa-casein	82	96	0	0	4		PAAVRSPAQILQ	80	Antimicrobial	N/A
AKPAAVRSPAQILQ	Bovine	Kappa-casein	83	96	0	0	1		PAAVRSPAQILQ	85.7143	Antimicrobial	N/A
AVRSPAQILQ	Bovine	Kappa-casein	87	96	0	0	1		PAAVRSPAQILQ	83.3333	Antimicrobial	N/A
AVRSPAQILQWQVL	Bovine	Kappa-casein	87	100	0	0	1
VRSPAQILQ	Bovine	Kappa-casein	88	96	0	0	1
VRSPAQILQW	Bovine	Kappa-casein	88	97	0	0	3
VRSPAQILQWQ	Bovine	Kappa-casein	88	98	0	0	1
VRSPAQILQWQV	Bovine	Kappa-casein	88	99	0	0	4
VRSPAQILQWQVL	Bovine	Kappa-casein	88	100	0	0	1
VRSPAQILQWQVLS	Bovine	Kappa-casein	88	101	0	0	1
RSPAQILQWQVL	Bovine	Kappa-casein	89	100	0	0	1
SPAQILQWQVL	Bovine	Kappa-casein	90	100	0	0	2
PAQILQWQV	Bovine	Kappa-casein	91	99	0	0	2
PAQILQWQVL	Bovine	Kappa-casein	91	100	0	0	1
MARHPHPHLSF	Bovine	Kappa-casein	116	126	0	0	1	O
ARHPHPHLSF	Bovine	Kappa-casein	117	126	0	0	4		HPHPHLSF	80	ACE-inhibitory	10.1002/mnfr.200900453
HPHPHLSF	Bovine	Kappa-casein	119	126	0	0	2		HPHPHLSF	100	ACE-inhibitory	10.1002/mnfr.200900453
MAIPPKKNQDKTEIPTIN	Bovine	Kappa-casein	127	144	1	0	1	O	MAIPPKKNQDKTEIPTINT	94.7368	Antimicrobial	10.3168/jds.2010-4142
MAIPPKKNQDKTEIPTINT	Bovine	Kappa-casein	127	145	1	0	5	O	MAIPPKKNQDKTEIPTINT	100	Antimicrobial	10.3168/jds.2010-4142
MAIPPKKNQDKTEIPTINTI	Bovine	Kappa-casein	127	146	0	0	4	O	MAIPPKKNQDKTEIPTINT	95	Antimicrobial	10.3168/jds.2010-4142
MAIPPKKNQDKTEIPTINTIASGE	Bovine	Kappa-casein	127	150	0	0	1	O
MAIPPKKNQDKTEIPTINTIASGEPT	Bovine	Kappa-casein	127	152	1	0	2	O
MAIPPKKNQDKTEIPTINTIASGEPTSTPT	Bovine	Kappa-casein	127	156	1	0	0	O
MAIPPKKNQDKTEIPTINTIASGEPTSTPTTE	Bovine	Kappa-casein	127	158	0	0	1	O/P
MAIPPKKNQDKTEIPTINTIASGEPTSTPTTEA	Bovine	Kappa-casein	127	159	0	0	5	O/P
MAIPPKKNQDKTEIPTINTIASGEPTSTPTTEAV	Bovine	Kappa-casein	127	160	1	0	4	O/P
MAIPPKKNQDKTEIPTINTIASGEPTSTPTTEAVE	Bovine	Kappa-casein	127	161	0	0	5	O/P
MAIPPKKNQDKTEIPTINTIASGEPTSTPTTEAVES	Bovine	Kappa-casein	127	162	1	0	3	O/P
MAIPPKKNQDKTEIPTINTIASGEPTSTPTTEAVEST	Bovine	Kappa-casein	127	163	1	0	5	O/P
MAIPPKKNQDKTEIPTINTIASGEPTSTPTTEAVESTV	Bovine	Kappa-casein	127	164	0	0	5	O/P
MAIPPKKNQDKTEIPTINTIASGEPTSTPTTEAVESTVA	Bovine	Kappa-casein	127	165	1	0	3	O
MAIPPKKNQDKTEIPTINTIASGEPTSTPTTEAVESTVAT	Bovine	Kappa-casein	127	166	0	0	4	O
MAIPPKKNQDKTEIPTINTIASGEPTSTPTTEAVESTVATL	Bovine	Kappa-casein	127	167	0	0	5	O/P
MAIPPKKNQDKTEIPTINTIASGEPTSTPTTEAVESTVATLED	Bovine	Kappa-casein	127	169	1	0	5	O/P
MAIPPKKNQDKTEIPTINTIASGEPTSTPTTEAVESTVATLEDS	Bovine	Kappa-casein	127	170	0	0	1	P
MAIPPKKNQDKTEIPTINTIASGEPTSTPTTEAVESTVATLEDSPE	Bovine	Kappa-casein	127	172	0	0	3	O/P
AIPPKKNQDKTEIPTINTIASGEPTSTPTTE	Bovine	Kappa-casein	128	158	1	0	0
AIPPKKNQDKTEIPTINTIASGEPTSTPTTEAVEST	Bovine	Kappa-casein	128	163	0	0	2
AIPPKKNQDKTEIPTINTIASGEPTSTPTTEAVESTV	Bovine	Kappa-casein	128	164	0	0	1
KNQDKTEIPTINTIASGEPTSTPTTEAVESTV	Bovine	Kappa-casein	133	164	0	0	1
NQDKTEIPTIN	Bovine	Kappa-casein	134	144	0	0	1
NQDKTEIPTINT	Bovine	Kappa-casein	134	145	1	0	3
NQDKTEIPTINTIASGEPTSTPTTEAVESTV	Bovine	Kappa-casein	134	164	1	0	3
DKTEIPTINT	Bovine	Kappa-casein	136	145	0	0	1
KTEIPTINTIASGEPTSTPTTE	Bovine	Kappa-casein	137	158	0	0	2
KTEIPTINTIASGEPTSTPTTEAVESTV	Bovine	Kappa-casein	137	164	0	0	1
KTEIPTINTIASGEPTSTPTTEAVESTVATL	Bovine	Kappa-casein	137	167	0	0	1
KTEIPTINTIASGEPTSTPTTEAVESTVATLEDSPEVIESPPEIN	Bovine	Kappa-casein	137	181	0	0	1	P
TEIPTINTI	Bovine	Kappa-casein	138	146	1	0	0
TEIPTINTIASGEPTSTPTTE	Bovine	Kappa-casein	138	158	0	0	1	P
TEIPTINTIASGEPTSTPTTEAVESTV	Bovine	Kappa-casein	138	164	0	0	1
EIPTINTIASGEPT	Bovine	Kappa-casein	139	152	0	0	1
INTIASGEPTSTPTTE	Bovine	Kappa-casein	143	158	1	0	0	P
INTIASGEPTSTPTTEAVEST	Bovine	Kappa-casein	143	163	0	0	2
NTIASGEPTSTPTTE	Bovine	Kappa-casein	144	158	0	0	1
TIASGEPTSTPTTE	Bovine	Kappa-casein	145	158	0	0	2	P
TIASGEPTSTPTTEAVEST	Bovine	Kappa-casein	145	163	1	0	1
TIASGEPTSTPTTEAVESTV	Bovine	Kappa-casein	145	164	1	0	5
TIASGEPTSTPTTEAVESTVATLEDSPEVIESPPEINTVQVTSTAV	Bovine	Kappa-casein	145	190	0	0	2	P
IASGEPTSTPT	Bovine	Kappa-casein	146	156	0	0	5
IASGEPTSTPTT	Bovine	Kappa-casein	146	157	0	0	2
IASGEPTSTPTTE	Bovine	Kappa-casein	146	158	0	0	1	P
IASGEPTSTPTTEA	Bovine	Kappa-casein	146	159	0	0	4
IASGEPTSTPTTEAV	Bovine	Kappa-casein	146	160	0	0	4
IASGEPTSTPTTEAVE	Bovine	Kappa-casein	146	161	0	0	3
IASGEPTSTPTTEAVES	Bovine	Kappa-casein	146	162	0	0	1
IASGEPTSTPTTEAVEST	Bovine	Kappa-casein	146	163	0	0	1	P
IASGEPTSTPTTEAVESTV	Bovine	Kappa-casein	146	164	0	0	4	P
IASGEPTSTPTTEAVESTVAT	Bovine	Kappa-casein	146	166	0	0	2
IASGEPTSTPTTEAVESTVATL	Bovine	Kappa-casein	146	167	0	0	4
IASGEPTSTPTTEAVESTVATLED	Bovine	Kappa-casein	146	169	0	0	4
IASGEPTSTPTTEAVESTVATLEDSPEVI	Bovine	Kappa-casein	146	174	0	0	4	P
IASGEPTSTPTTEAVESTVATLEDSPEVIESPPEIN	Bovine	Kappa-casein	146	181	0	0	1	P
IASGEPTSTPTTEAVESTVATLEDSPEVIESPPEINT	Bovine	Kappa-casein	146	182	0	0	2	P
IASGEPTSTPTTEAVESTVATLEDSPEVIESPPEINTV	Bovine	Kappa-casein	146	183	0	0	2	P
IASGEPTSTPTTEAVESTVATLEDSPEVIESPPEINTVQVT	Bovine	Kappa-casein	146	186	0	0	1	P
IASGEPTSTPTTEAVESTVATLEDSPEVIESPPEINTVQVTST	Bovine	Kappa-casein	146	188	0	0	1	P
IASGEPTSTPTTEAVESTVATLEDSPEVIESPPEINTVQVTSTAV	Bovine	Kappa-casein	146	190	0	0	5	P
ASGEPTSTPTTEA	Bovine	Kappa-casein	147	159	0	0	2
ASGEPTSTPTTEAV	Bovine	Kappa-casein	147	160	0	0	1
ASGEPTSTPTTEAVES	Bovine	Kappa-casein	147	162	0	0	1	P
ASGEPTSTPTTEAVEST	Bovine	Kappa-casein	147	163	0	0	3
ASGEPTSTPTTEAVESTV	Bovine	Kappa-casein	147	164	0	0	2	P
ASGEPTSTPTTEAVESTVAT	Bovine	Kappa-casein	147	166	0	0	1
ASGEPTSTPTTEAVESTVATL	Bovine	Kappa-casein	147	167	0	0	1
ASGEPTSTPTTEAVESTVATLED	Bovine	Kappa-casein	147	169	0	0	1
ASGEPTSTPTTEAVESTVATLEDSPEV	Bovine	Kappa-casein	147	173	0	0	1	P
ASGEPTSTPTTEAVESTVATLEDSPEVI	Bovine	Kappa-casein	147	174	0	0	1	P
ASGEPTSTPTTEAVESTVATLEDSPEVIESPPEINT	Bovine	Kappa-casein	147	182	0	0	2	P
ASGEPTSTPTTEAVESTVATLEDSPEVIESPPEINTV	Bovine	Kappa-casein	147	183	0	0	1	P
ASGEPTSTPTTEAVESTVATLEDSPEVIESPPEINTVQVT	Bovine	Kappa-casein	147	186	0	0	1	P
ASGEPTSTPTTEAVESTVATLEDSPEVIESPPEINTVQVTSTAV	Bovine	Kappa-casein	147	190	0	0	2	P
SGEPTSTPTTEAVE	Bovine	Kappa-casein	148	161	0	0	1
SGEPTSTPTTEAVESTV	Bovine	Kappa-casein	148	164	0	0	1
GEPTSTPTTEAVEST	Bovine	Kappa-casein	149	163	0	0	1
STPTTEAVEST	Bovine	Kappa-casein	153	163	0	0	1
TEAVESTVATLEDSPEVIESPPEINTVQVTSTAV	Bovine	Kappa-casein	157	190	1	0	0	P
AVESTVATL	Bovine	Kappa-casein	159	167	1	0	0		VESTVATL	88.8889	Antimicrobial	N/A
AVESTVATLED	Bovine	Kappa-casein	159	169	0	0	3		TEAVESTVATL	81.8182	Antimicrobial	10.1002/biof.1023
AVESTVATLEDSPEVI	Bovine	Kappa-casein	159	174	1	0	3	P
AVESTVATLEDSPEVIESPPEIN	Bovine	Kappa-casein	159	181	1	0	4	P	AVESTVATLEDSPEVIESPPE	91.3043	Antimicrobial	10.1128/AAC.45.8.2309-2315.2001
AVESTVATLEDSPEVIESPPEINT	Bovine	Kappa-casein	159	182	0	0	5	P	AVESTVATLEDSPEVIESPPE	87.5	Antimicrobial	10.1128/AAC.45.8.2309-2315.2001
AVESTVATLEDSPEVIESPPEINTV	Bovine	Kappa-casein	159	183	0	0	2	P	AVESTVATLEDSPEVIESPPE	84	Antimicrobial	10.1128/AAC.45.8.2309-2315.2001
AVESTVATLEDSPEVIESPPEINTVQVT	Bovine	Kappa-casein	159	186	0	0	1	P
AVESTVATLEDSPEVIESPPEINTVQVTST	Bovine	Kappa-casein	159	188	0	0	2	P
AVESTVATLEDSPEVIESPPEINTVQVTSTA	Bovine	Kappa-casein	159	189	0	0	1	P
AVESTVATLEDSPEVIESPPEINTVQVTSTAV	Bovine	Kappa-casein	159	190	0	0	5	P
VESTVATLEDSPEVI	Bovine	Kappa-casein	160	174	1	0	3	P
VESTVATLEDSPEVIESPPEINT	Bovine	Kappa-casein	160	182	0	0	1	P	AVESTVATLEDSPEVIESPPE	86.9565	Antimicrobial	10.1128/AAC.45.8.2309-2315.2001
VESTVATLEDSPEVIESPPEINTV	Bovine	Kappa-casein	160	183	0	0	1	P	AVESTVATLEDSPEVIESPPE	83.3333	Antimicrobial	10.1128/AAC.45.8.2309-2315.2001
VESTVATLEDSPEVIESPPEINTVQVT	Bovine	Kappa-casein	160	186	0	0	1	P
VESTVATLEDSPEVIESPPEINTVQVTSTAV	Bovine	Kappa-casein	160	190	0	0	4	P
ESTVATLEDSPEVIESPPEINT	Bovine	Kappa-casein	161	182	0	0	4	P	AVESTVATLEDSPEVIESPPE	86.3636	Antimicrobial	10.1128/AAC.45.8.2309-2315.2001
ESTVATLEDSPEVIESPPEINTV	Bovine	Kappa-casein	161	183	0	0	2	P	AVESTVATLEDSPEVIESPPE	82.6087	Antimicrobial	10.1128/AAC.45.8.2309-2315.2001
ESTVATLEDSPEVIESPPEINTVQVTSTAV	Bovine	Kappa-casein	161	190	0	0	1	P
STVATLEDSPEVI	Bovine	Kappa-casein	162	174	1	0	3	P
STVATLEDSPEVIESPPEIN	Bovine	Kappa-casein	162	181	0	0	3	P	AVESTVATLEDSPEVIESPPE	85.7143	Antimicrobial	10.1128/AAC.45.8.2309-2315.2001
STVATLEDSPEVIESPPEINT	Bovine	Kappa-casein	162	182	0	0	1	P	AVESTVATLEDSPEVIESPPE	85.7143	Antimicrobial	10.1128/AAC.45.8.2309-2315.2001
STVATLEDSPEVIESPPEINTV	Bovine	Kappa-casein	162	183	0	0	1	P	AVESTVATLEDSPEVIESPPE	81.8182	Antimicrobial	10.1128/AAC.45.8.2309-2315.2001
STVATLEDSPEVIESPPEINTVQ	Bovine	Kappa-casein	162	184	0	0	1	P
STVATLEDSPEVIESPPEINTVQVT	Bovine	Kappa-casein	162	186	0	0	1	P
STVATLEDSPEVIESPPEINTVQVTSTAV	Bovine	Kappa-casein	162	190	0	0	5	P
TVATLEDSPEVI	Bovine	Kappa-casein	163	174	0	0	2	P
TVATLEDSPEVIESPPEINT	Bovine	Kappa-casein	163	182	0	0	1	P	AVESTVATLEDSPEVIESPPE	80.9524	Antimicrobial	10.1128/AAC.45.8.2309-2315.2001
TVATLEDSPEVIESPPEINTV	Bovine	Kappa-casein	163	183	0	0	1	P	AVESTVATLEDSPEVIESPPE	80.9524	Antimicrobial	10.1128/AAC.45.8.2309-2315.2001
TVATLEDSPEVIESPPEINTVQVTSTAV	Bovine	Kappa-casein	163	190	0	0	2	P
VATLEDSPE	Bovine	Kappa-casein	164	172	0	0	2	P
VATLEDSPEVIESPPEIN	Bovine	Kappa-casein	164	181	1	0	0	P
VATLEDSPEVIESPPEINT	Bovine	Kappa-casein	164	182	0	0	1	P
VATLEDSPEVIESPPEINTV	Bovine	Kappa-casein	164	183	0	0	5	P
VATLEDSPEVIESPPEINTVQVTST	Bovine	Kappa-casein	164	188	0	0	2	P
VATLEDSPEVIESPPEINTVQVTSTAV	Bovine	Kappa-casein	164	190	0	0	5	P
ATLEDSPEVI	Bovine	Kappa-casein	165	174	0	0	2	P
ATLEDSPEVIESPPEIN	Bovine	Kappa-casein	165	181	0	0	4	P
ATLEDSPEVIESPPEINT	Bovine	Kappa-casein	165	182	0	0	1	P
ATLEDSPEVIESPPEINTV	Bovine	Kappa-casein	165	183	0	0	2	P
ATLEDSPEVIESPPEINTVQ	Bovine	Kappa-casein	165	184	0	0	2	P
ATLEDSPEVIESPPEINTVQVT	Bovine	Kappa-casein	165	186	0	0	1	P
ATLEDSPEVIESPPEINTVQVTST	Bovine	Kappa-casein	165	188	0	0	1	P
ATLEDSPEVIESPPEINTVQVTSTAV	Bovine	Kappa-casein	165	190	0	0	5	P
TLEDSPEVIESPPEIN	Bovine	Kappa-casein	166	181	0	0	1	P
TLEDSPEVIESPPEINT	Bovine	Kappa-casein	166	182	1	0	4	P
TLEDSPEVIESPPEINTV	Bovine	Kappa-casein	166	183	0	0	4	P
TLEDSPEVIESPPEINTVQ	Bovine	Kappa-casein	166	184	0	0	2	P
TLEDSPEVIESPPEINTVQVT	Bovine	Kappa-casein	166	186	0	0	1	P
TLEDSPEVIESPPEINTVQVTSTAV	Bovine	Kappa-casein	166	190	0	0	2	P
LEDSPEVIESPPEINT	Bovine	Kappa-casein	167	182	0	0	1	P
LEDSPEVIESPPEINTV	Bovine	Kappa-casein	167	183	0	0	3	P
LEDSPEVIESPPEINTVQVTST	Bovine	Kappa-casein	167	188	0	0	2	P
LEDSPEVIESPPEINTVQVTSTAV	Bovine	Kappa-casein	167	190	0	0	4	P
EDSPEVIESPPEIN	Bovine	Kappa-casein	168	181	0	0	4	P
EDSPEVIESPPEINT	Bovine	Kappa-casein	168	182	1	0	5	P
EDSPEVIESPPEINTV	Bovine	Kappa-casein	168	183	0	0	5	P
EDSPEVIESPPEINTVQVT	Bovine	Kappa-casein	168	186	1	0	2	P
EDSPEVIESPPEINTVQVTST	Bovine	Kappa-casein	168	188	0	0	5	P
EDSPEVIESPPEINTVQVTSTA	Bovine	Kappa-casein	168	189	0	0	4	P
EDSPEVIESPPEINTVQVTSTAV	Bovine	Kappa-casein	168	190	0	0	1	P
DSPEVIESPPEINT	Bovine	Kappa-casein	169	182	1	0	3	P
DSPEVIESPPEINTVQVTSTAV	Bovine	Kappa-casein	169	190	0	0	2	P
SPEVIESPPEINT	Bovine	Kappa-casein	170	182	1	0	5	P
SPEVIESPPEINTV	Bovine	Kappa-casein	170	183	0	0	4	P
SPEVIESPPEINTVQVT	Bovine	Kappa-casein	170	186	0	0	3	P
SPEVIESPPEINTVQVTST	Bovine	Kappa-casein	170	188	0	0	3	P
SPEVIESPPEINTVQVTSTA	Bovine	Kappa-casein	170	189	0	0	2	P
SPEVIESPPEINTVQVTSTAV	Bovine	Kappa-casein	170	190	0	0	2	P
PEVIESPPEIN	Bovine	Kappa-casein	171	181	1	0	4
PEVIESPPEINTVQVTSTAV	Bovine	Kappa-casein	171	190	0	0	1
EVIESPPEINT	Bovine	Kappa-casein	172	182	1	0	0
EVIESPPEINTV	Bovine	Kappa-casein	172	183	0	0	3
EVIESPPEINTVQVTSTAV	Bovine	Kappa-casein	172	190	0	0	1	P
VIESPPEIN	Bovine	Kappa-casein	173	181	0	0	5
VIESPPEINT	Bovine	Kappa-casein	173	182	1	0	2
VIESPPEINTV	Bovine	Kappa-casein	173	183	0	0	3
VIESPPEINTVQVT	Bovine	Kappa-casein	173	186	1	0	2
VIESPPEINTVQVTSTAV	Bovine	Kappa-casein	173	190	1	0	0	P
IESPPEINT	Bovine	Kappa-casein	174	182	1	0	3
IESPPEINTVQVTSTAV	Bovine	Kappa-casein	174	190	0	0	1
ESPPEINTVQ	Bovine	Kappa-casein	175	184	1	0	5
ESPPEINTVQVT	Bovine	Kappa-casein	175	186	0	0	3
ESPPEINTVQVTS	Bovine	Kappa-casein	175	187	0	0	3
ESPPEINTVQVTSTA	Bovine	Kappa-casein	175	189	0	0	3
ESPPEINTVQVTSTAV	Bovine	Kappa-casein	175	190	0	0	2	P
SPPEINTVQVT	Bovine	Kappa-casein	176	186	0	0	2
SPPEINTVQVTST	Bovine	Kappa-casein	176	188	0	0	3
SPPEINTVQVTSTAV	Bovine	Kappa-casein	176	190	0	0	2
PPEINTVQVTSTAV	Bovine	Kappa-casein	177	190	0	0	1
PEINTVQVTSTAV	Bovine	Kappa-casein	178	190	0	0	1
EINTVQVTSTAV	Bovine	Kappa-casein	179	190	1	0	2
INTVQVTSTAV	Bovine	Kappa-casein	180	190	0	0	1
TVQVTSTAV	Bovine	Kappa-casein	182	190	1	0	2	P	VQVTSTAV	88.8889	Antimicrobial	N/A
VQVTSTAV	Bovine	Kappa-casein	183	190	1	0	1		VQVTSTAV	100	Antimicrobial	N/A
VQPEKLELIMDEMKQILTPMAQKEAVIKHS	Bovine	Kappa-casein	296	325	0	0	5	O
LQRWAPEL	Bovine	KIAA0020 protein	137	144	0	0	1
DTIAQAASTTTISDAVSK	Bovine	Lactadherin	23	40	0	0	1
VRIQPVAWHNRITL	Bovine	Lactadherin	407	420	0	0	2
DTIAQAASTTTISDAVSKVKIQVN	Bovine	Lactoperoxidase	23	46	1	0	0
ASTTTISDAVSK	Bovine	Lactoperoxidase	29	40	1	0	0
LKTTLSSEAPTTQ	Bovine	Lactoperoxidase	56	68	1	0	0
LKTTLSSEAPTTQQLSEYFKHAKGRT	Bovine	Lactoperoxidase	56	81	1	0	0	P
TLSSEAPTTQQLSEYFK	Bovine	Lactoperoxidase	59	75	1	0	0
SEAPTTQQLSEYFK	Bovine	Lactoperoxidase	62	75	1	0	0
TAIRNGQVWEESLK	Bovine	Lactoperoxidase	83	96	1	0	0
TAIRNGQVWEESLKRL	Bovine	Lactoperoxidase	83	98	1	0	0
AEIYGTKESPQTHY	Bovine	Lactoperoxidase	98	111	0	0	1		AEIYGTKESPQTHYY	93.3333	Stimulates proliferation	10.1271/bbb.59.1875
SELRNKLFQPTHKIHGFDL	Bovine	Lactoperoxidase	532	550	1	0	0
AAGVVPLLL	Bovine	Lactotransferrin	5	13	0	0	2
AEIYGTKESPQTHYY	Bovine	Lactotransferrin	98	112	0	0	4		AEIYGTKESPQTHYY	100	Stimulates proliferation	10.1271/bbb.59.1875
EIYGTKESPQTHY	Bovine	Lactotransferrin	99	111	0	0	2		AEIYGTKESPQTHYY	86.6667	Stimulates proliferation	10.1271/bbb.59.1875
SLEPLQGAVAKF	Bovine	Lactotransferrin	160	171	0	0	2
RSVDGKEDLIWKL	Bovine	Lactotransferrin	277	289	0	0	2
SVDGKEDLIWKL	Bovine	Lactotransferrin	278	289	0	0	1
LSKAQEKFGKNKSRSFQL	Bovine	Lactotransferrin	290	307	0	0	1		KLLSKAQEKFGKNKSRSFQL	90	Antimicrobial	10.1016/j.idairyj.2009.12.019
FGSPPGQRDLL	Bovine	Lactotransferrin	308	318	0	0	3
FGSPPGQRDLLFKDSALGF	Bovine	Lactotransferrin	308	326	0	0	3
LLFKDSALG	Bovine	Lactotransferrin	317	325	0	0	4
LLFKDSALGF	Bovine	Lactotransferrin	317	326	0	0	1
LFKDSALGF	Bovine	Lactotransferrin	318	326	0	0	1
FKDSALGF	Bovine	Lactotransferrin	319	326	0	0	5
LRIPSKVDSALYLGSRY	Bovine	Lactotransferrin	327	343	0	0	4
DRITGGKDFRDIESK	Bovine	Leukemia inhibitory factor	29	43	0	0	1
DRITGGKDFRDIESKF	Bovine	Lipoprotein lipase	29	44	1	0	1
RAIVVNPE	Bovine	Lipoprotein lipase	1051	11058	0	0	1
AKVAVLGASGGIGQPLSL	Bovine	Low-density lipoprotein receptor-related protein	25	42	1	0	0
LLKNSPLVSRLTL	Bovine	Malate dehydrogenase	43	55	0	0	2
STYHTHGRYVPPGSTKRSPYEE	Bovine	Malate dehydrogenase	537	558	0	0	3
LPVKPTSSGSSEEKQLNNKYPDAVAT	Bovine	Mucin-1	17	42	0	0	1	P
LPVKPTSSGSSEEKQLNNKYPDAVA	Bovine	Osteopontin	17	41	0	0	3	P
SEHQLLHDKGKSIQDLR	Bovine	Osteopontin	39	55	1	0	2
TWLKPDPSQKQTF	Bovine	Osteopontin	42	54	0	0	1
WLKPDPSQKQTF	Bovine	Osteopontin	43	54	0	0	4
LKPDPSQKQTF	Bovine	Osteopontin	44	54	0	0	2
VFTPFIPTESANDGRGDSVAY	Bovine	Osteopontin	138	158	0	0	1
DGRGDSVAYGLK	Bovine	Osteopontin	150	161	0	0	3
DGRGDSVAYGLKSRSKKF	Bovine	Osteopontin	150	167	1	0	0
GRGDSVAYGLKSRSKKF	Bovine	Osteopontin	151	167	1	0	0
RSNVQSPDATEEDF	Bovine	Osteopontin	169	182	1	0	0	P
RSNVQSPDATEEDFTSHIESEEMH	Bovine	Osteopontin	169	192	1	0	0	O/P
RSNVQSPDATEEDFTSHIESEEMHDAPK	Bovine	Osteopontin	169	196	1	0	0	O/P
RSNVQSPDATEEDFTSHIESEEMHDAPKK	Bovine	Osteopontin	169	197	1	0	0	O/P
SNVQSPDATEED	Bovine	Osteopontin	170	181	1	0	0	P
SNVQSPDATEEDF	Bovine	Osteopontin	170	182	1	0	3	P
SNVQSPDATEEDFTSHIESEEMH	Bovine	Osteopontin	170	192	1	0	1	O/P
SNVQSPDATEEDFTSHIESEEMHDAPK	Bovine	Osteopontin	170	196	0	0	3	O/P
IRISHELDSASSEVN	Bovine	Osteopontin	264	278	1	0	0	O/P
PILNQPTNQVVANAKGAMTGAKD	Bovine	Parathyroid hormone-related protein	95	117	1	0	0	O
LTQETNKVETY	Bovine	Parathyroid hormone-related protein	104	114	0	1	0
VAGTGLEEDYLSDISATSLELNSRRH	Bovine	Parathyroid hormone-related protein	152	177	0	0	1	P
AVAAAPQLYPNTF	Bovine	Perilipin	141	153	1	0	0
RVEEAKRKGQETISQLH	Bovine	Perilipin	238	254	0	0	2
ARKNVHNANQKIQDAQDKL	Bovine	Perilipin	263	281	1	0	0
SRKHPKPVPVSNAEGSQPDDSSS	Bovine	Perilipin	428	450	0	0	1
HPKPVPVSNAEGSQPDDSSS	Bovine	Perilipin	431	450	0	0	2
KSPIFGPEEVTSVEGRS	Bovine	Platelet glycoprotein 4	19	35	0	0	1
AEPIESLSPNEEEHSTY	Bovine	Platelet glycoprotein 4	354	370	0	0	2
PIESLSPNEEEHSTY	Bovine	Platelet glycoprotein 4	356	370	0	0	2
GMTRDQVREDSKADQAANEWGRSGKDPN	Bovine	Polymeric immunoglobulin receptor	93	120	0	0	1
FVNEETAIPASPSVVKGVRGGSVT	Bovine	Polymeric immunoglobulin receptor	344	367	0	0	1
LIKEQYEGRL	Bovine	Polymeric immunoglobulin receptor	403	412	0	0	1
VAVESRVKGSQGAKQVKAAPAGA	Bovine	Polymeric immunoglobulin receptor	559	581	0	0	1
VAVESRVKGSQGAKQVKAAPAGAAIQS	Bovine	Polymeric immunoglobulin receptor	559	585	0	0	3
VAVESRVKGSQGAKQVKAAPAGAAIQSR	Bovine	Polymeric immunoglobulin receptor	559	586	0	0	3
AAPAGAAIQSRAGEIQN	Bovine	Polymeric immunoglobulin receptor	576	592	0	0	2
AAPAGAAIQSRAGEIQNK	Bovine	Polymeric immunoglobulin receptor	576	593	1	0	0
AAPAGAAIQSRAGEIQNKALLDPSF	Bovine	Polymeric immunoglobulin receptor	576	600	1	0	0
APAGAAIQSRAGEIQN	Bovine	Polymeric immunoglobulin receptor	577	592	0	0	1
APAGAAIQSRAGEIQNK	Bovine	Polymeric immunoglobulin receptor	577	593	1	0	2
AGEIQNKALLD	Bovine	Polymeric immunoglobulin receptor	587	597	1	0	2
AGEIQNKALLDPS	Bovine	Polymeric immunoglobulin receptor	587	599	1	0	1
AGEIQNKALLDPSF	Bovine	Polymeric immunoglobulin receptor	587	600	1	0	0
AGEIQNKALLDPSFF	Bovine	Polymeric immunoglobulin receptor	587	601	0	0	1
AGEIQNKALLDPSFFAK	Bovine	Polymeric immunoglobulin receptor	587	603	0	0	3
AGEIQNKALLDPSFFAKE	Bovine	Polymeric immunoglobulin receptor	587	604	0	0	1
AGEIQNKALLDPSFFAKES	Bovine	Polymeric immunoglobulin receptor	587	605	1	0	0
AGEIQNKALLDPSFFAKESVKDAAGGPGAPADPGRPTGY	Bovine	Polymeric immunoglobulin receptor	587	625	0	0	2
AGEIQNKALLDPSFFAKESVKDAAGGPGAPADPGRPTGYS	Bovine	Polymeric immunoglobulin receptor	587	626	1	0	0
AGEIQNKALLDPSFFAKESVKDAAGGPGAPADPGRPTGYSGSSKAL	Bovine	Polymeric immunoglobulin receptor	587	632	1	0	0
ALLDPSFFAKE	Bovine	Polymeric immunoglobulin receptor	594	604	0	0	1
ALLDPSFFAKES	Bovine	Polymeric immunoglobulin receptor	594	605	1	0	0
ALLDPSFFAKESVKDAAGGPGAPADPGRPT	Bovine	Polymeric immunoglobulin receptor	594	623	1	0	0
ALLDPSFFAKESVKDAAGGPGAPADPGRPTG	Bovine	Polymeric immunoglobulin receptor	594	624	1	0	0
ALLDPSFFAKESVKDAAGGPGAPADPGRPTGYSGS	Bovine	Polymeric immunoglobulin receptor	594	628	1	0	0
ALLDPSFFAKESVKDAAGGPGAPADPGRPTGYSGSSK	Bovine	Polymeric immunoglobulin receptor	594	630	1	0	0
ALLDPSFFAKESVKDAAGGPGAPADPGRPTGYSGSSKALVST	Bovine	Polymeric immunoglobulin receptor	594	635	1	0	0
LDPSFFAKESVKDAAGGPGAPADPGRPTGYSGS	Bovine	Polymeric immunoglobulin receptor	596	628	1	0	0
FFAKESVKDAAGGPGAPADPGRPT	Bovine	Polymeric immunoglobulin receptor	600	623	1	0	0
FFAKESVKDAAGGPGAPADPGRPTGYSGSSKA	Bovine	Polymeric immunoglobulin receptor	600	631	1	0	0
FAKESVKDAAGGPGAPAD	Bovine	Polymeric immunoglobulin receptor	601	618	0	0	4
FAKESVKDAAGGPGAPADPGRPT	Bovine	Polymeric immunoglobulin receptor	601	623	0	0	1
FAKESVKDAAGGPGAPADPGRPTG	Bovine	Polymeric immunoglobulin receptor	601	624	1	0	4
FAKESVKDAAGGPGAPADPGRPTGY	Bovine	Polymeric immunoglobulin receptor	601	625	1	0	5
FAKESVKDAAGGPGAPADPGRPTGYSGS	Bovine	Polymeric immunoglobulin receptor	601	628	1	0	3
FAKESVKDAAGGPGAPADPGRPTGYSGSS	Bovine	Polymeric immunoglobulin receptor	601	629	1	0	3
FAKESVKDAAGGPGAPADPGRPTGYSGSSK	Bovine	Polymeric immunoglobulin receptor	601	630	0	0	2
FAKESVKDAAGGPGAPADPGRPTGYSGSSKA	Bovine	Polymeric immunoglobulin receptor	601	631	0	0	5
FAKESVKDAAGGPGAPADPGRPTGYSGSSKAL	Bovine	Polymeric immunoglobulin receptor	601	632	0	0	4
FAKESVKDAAGGPGAPADPGRPTGYSGSSKALVS	Bovine	Polymeric immunoglobulin receptor	601	634	0	0	2
AKESVKDAAGGPGAPADPGRPT	Bovine	Polymeric immunoglobulin receptor	602	623	1	0	4
AKESVKDAAGGPGAPADPGRPTGY	Bovine	Polymeric immunoglobulin receptor	602	625	1	0	3
AKESVKDAAGGPGAPADPGRPTGYSGS	Bovine	Polymeric immunoglobulin receptor	602	628	0	0	2
AKESVKDAAGGPGAPADPGRPTGYSGSS	Bovine	Polymeric immunoglobulin receptor	602	629	0	0	2
AKESVKDAAGGPGAPADPGRPTGYSGSSK	Bovine	Polymeric immunoglobulin receptor	602	630	0	0	1
AKESVKDAAGGPGAPADPGRPTGYSGSSKA	Bovine	Polymeric immunoglobulin receptor	602	631	1	0	4
AKESVKDAAGGPGAPADPGRPTGYSGSSKAL	Bovine	Polymeric immunoglobulin receptor	602	632	1	0	3
KESVKDAAGGPGAPADPGRPTGYSGSSKA	Bovine	Polymeric immunoglobulin receptor	603	631	1	0	0
ESVKDAAGGPGAPADPGRPT	Bovine	Polymeric immunoglobulin receptor	604	623	0	0	3
ESVKDAAGGPGAPADPGRPTGY	Bovine	Polymeric immunoglobulin receptor	604	625	1	0	1
ESVKDAAGGPGAPADPGRPTGYSGS	Bovine	Polymeric immunoglobulin receptor	604	628	1	0	0
ESVKDAAGGPGAPADPGRPTGYSGSS	Bovine	Polymeric immunoglobulin receptor	604	629	0	0	1
ESVKDAAGGPGAPADPGRPTGYSGSSKAL	Bovine	Polymeric immunoglobulin receptor	604	632	0	0	1
SVKDAAGGPGAPADPGRPT	Bovine	Polymeric immunoglobulin receptor	605	623	1	0	1
SVKDAAGGPGAPADPGRPTGY	Bovine	Polymeric immunoglobulin receptor	605	625	1	0	0
SVKDAAGGPGAPADPGRPTGYS	Bovine	Polymeric immunoglobulin receptor	605	626	1	0	0
SVKDAAGGPGAPADPGRPTGYSGS	Bovine	Polymeric immunoglobulin receptor	605	628	0	0	1
SVKDAAGGPGAPADPGRPTGYSGSS	Bovine	Polymeric immunoglobulin receptor	605	629	1	0	3
SVKDAAGGPGAPADPGRPTGYSGSSK	Bovine	Polymeric immunoglobulin receptor	605	630	1	0	0
SVKDAAGGPGAPADPGRPTGYSGSSKA	Bovine	Polymeric immunoglobulin receptor	605	631	1	0	0
SVKDAAGGPGAPADPGRPTGYSGSSKAL	Bovine	Polymeric immunoglobulin receptor	605	632	1	0	0
VKDAAGGPGAPADPGRPTGY	Bovine	Polymeric immunoglobulin receptor	606	625	1	0	0
VKDAAGGPGAPADPGRPTGYSGS	Bovine	Polymeric immunoglobulin receptor	606	628	1	0	0
VKDAAGGPGAPADPGRPTGYSGSSKA	Bovine	Polymeric immunoglobulin receptor	606	631	1	0	0
DAAGGPGAPADPGRPT	Bovine	Polymeric immunoglobulin receptor	608	623	1	0	0
DAAGGPGAPADPGRPTGY	Bovine	Polymeric immunoglobulin receptor	608	625	1	0	0
DAAGGPGAPADPGRPTGYSGS	Bovine	Polymeric immunoglobulin receptor	608	628	1	0	0
AAGGPGAPADPGRPTGY	Bovine	Polymeric immunoglobulin receptor	609	625	1	0	0
AAGGPGAPADPGRPTGYSGS	Bovine	Polymeric immunoglobulin receptor	609	628	1	0	0
GGPGAPADPGRPTGYSGSSKA	Bovine	Polymeric immunoglobulin receptor	611	631	1	0	0
PADPGRPTGY	Bovine	Polymeric immunoglobulin receptor	616	625	1	0	0
LVSTLVPLA	Bovine	Polymeric immunoglobulin receptor	632	640	1	0	0
ISEQQAKSLLKNENTR	Bovine	Serum amyloid A protein	374	389	1	0	0
LLPPGPGGPEAQP	Bovine	Signal transducer and activator of transcription	118	130	0	1	1
ILLENQL	Bovine	Tensin-4	112	118	0	0	1
FKQASRREDDIAKVTCGM	Bovine	TNF receptor-associated factor 6	421	438	0	0	4
LNDQPFFHYNSE	Bovine	Xanthine dehydrogenase/oxidase	50	61	0	0	1
FQKDPPANIQL	Bovine	Xanthine dehydrogenase/oxidase	549	559	0	0	1
TVPFLNQAGALI	Bovine	Xanthine dehydrogenase/oxidase	1010	1021	0	0	4
YKIPAFGSIPTEF	Bovine	Xanthine dehydrogenase/oxidase	1227	1239	0	0	1
LNDQPFFHY	Bovine	Zinc-alpha-2-glycoprotein	50	58	0	0	2
LNDQPFFHYNSEGRRAEPLAPWSQVEGMED	Bovine	Zinc-alpha-2-glycoprotein	50	79	0	0	1	O
SLTRPLTVPWDPRQQAE	Bovine	Zinc-alpha-2-glycoprotein	283	299	0	0	1
LKQFEHLDPQNQHTFEARD	Human	Insulin-like growth factor-binding protein 2	135	153	0	0	1
AVFREKVTEQHRQMG	Human	Insulin-like growth factor-binding protein 2	189	203	0	0	1
PVDLSKWSGPLSL	Human	Nucleobindin-1	2	14	0	0	2
LIQTATRDL	Human	Nucleobindin-1	157	165	0	0	2
SKWSGPLSLQE	Human	Phosphatidylethanolamine-binding protein 1	6	16	0	0	2
GKVLTPTQVKNRPTSISWDGLDSGKLY	Human	Phosphatidylethanolamine-binding protein 1	38	64	0	0	1
LVVNMKGNDISSGTVL	Human	Phosphatidylethanolamine-binding protein 1	88	103	0	0	1	O
VVNMKGNDISSGTVL	Human	Phosphatidylethanolamine-binding protein 1	89	103	0	0	1	O
VAYKAASDIAM	Human	Phosphatidylethanolamine-binding protein 1	150	160	0	0	1	O
MDKNELVQKAKL	Human	14-3-3 protein epsilon	1	12	0	1	0	A
DGEEQNKEALQDVEDENQ	Human	14-3-3 protein epsilon	238	255	0	0	1
EALQDVEDENQ	Human	14-3-3 protein epsilon	245	255	0	4	1
VQKAKLAEQAERYDDM	Human	14-3-3 protein zeta/delta	7	22	0	0	3	O
LAEVAAGDDKKGIVDQSQQAYQE	Human	14-3-3 protein zeta/delta	129	151	0	0	1
LAEVAAGDDKKGIVDQSQQAYQEA	Human	14-3-3 protein zeta/delta	129	152	0	0	1
AEVAAGDDKKGIVDQSQQAYQEA	Human	14-3-3 protein zeta/delta	130	152	0	0	1
VAAGDDKKGIVDQSQQAYQE	Human	14-3-3 protein zeta/delta	132	151	0	0	1
VAAGDDKKGIVDQSQQAYQEA	Human	14-3-3 protein zeta/delta	132	152	0	0	2
YEILNSPEKA	Human	14-3-3 protein zeta/delta	179	188	0	0	1
WTSDTQGDEAEAGEGGEN	Human	14-3-3 protein zeta/delta	228	245	0	0	1
IQAQRDYFGAHTYEL	Human	14-3-3 protein zeta/delta	443	457	0	2	1
EKKTKPYIQ	Human	6-phosphogluconate dehydrogenase	121	129	0	0	2	P
IHTNWTGHGGTVSSSSYNA	Human	6-phosphogluconate dehydrogenase	465	483	0	0	2
LTEAPLNPKANREKM	Human	78 kDa glucose-regulated protein	105	119	0	0	1
LDVCPLTLGIETVGGVMTKLIPRNTVVP	Human	78 kDa glucose-regulated protein	417	444	0	0	1	P
IVQPIISKLYGSAGPPPTGEEDTAEKDEL	Human	78 kDa glucose-regulated protein	626	654	0	0	2
ALKEDVGPGKAVPREEL	Human	Actin, cytoplasmic 1	59	75	0	0	1
HPNSPLDEENL	Human	Alcohol dehydrogenase [NADP(+)]	24	34	0	0	1
HPNSPLDEENLTQENQD	Human	Alpha-1-antichymotrypsin	24	40	0	0	3
HPNSPLDEENLTQENQDR	Human	Alpha-1-antichymotrypsin	24	41	0	0	2	P
HPNSPLDEENLTQENQDRG	Human	Alpha-1-antichymotrypsin	24	42	0	0	2
HPNSPLDEENLTQENQDRGTHVDL	Human	Alpha-1-antichymotrypsin	24	47	0	2	0	P
HPNSPLDEENLTQENQDRGTHVDLGL	Human	Alpha-1-antichymotrypsin	24	49	0	0	2	P
EDPQGDAAQKTDTSHHDQDHPTF	Human	Alpha-1-antichymotrypsin	25	47	0	0	1
NSPLDEENLTQENQDR	Human	Alpha-1-antichymotrypsin	26	41	0	0	1
FVKEQLSL	Human	Alpha-1-antichymotrypsin	142	149	0	0	1
VKEQLSL	Human	Alpha-1-antichymotrypsin	143	149	0	0	1
IKDLDSQTM	Human	Alpha-1-antichymotrypsin	196	204	0	0	1
FILPDQDKMEEVEA	Human	Alpha-1-antichymotrypsin	276	289	0	0	1	O
AVSQVVHKAVLD	Human	Alpha-1-antichymotrypsin	353	364	0	0	1
VFEEGTEASAATA	Human	Alpha-1-antichymotrypsin	365	377	0	0	2
VKITLLSA	Human	Alpha-1-antichymotrypsin	378	385	0	0	1
RTIVRFNRPFLMIIVPTDTQNIFFMSKVTNPKQA	Human	Alpha-1-antichymotrypsin	390	423	0	0	1
IIVPTDTQNIF	Human	Alpha-1-antichymotrypsin	402	412	0	1	0
IVPTDTQNIF	Human	Alpha-1-antichymotrypsin	403	412	0	0	1
EDPQGDAAQKTDTSHHDQDHPTFNKITPNL	Human	Alpha-1-antitrypsin	25	54	0	0	2
PQGDAAQKTDTSHHDQDHPTFNKITPNL	Human	Alpha-1-antitrypsin	27	54	0	0	1
DAAQKTDTSHHDQDHPTFNKITPNLAEF	Human	Alpha-1-antitrypsin	30	57	0	0	1
NKITPNLAE	Human	Alpha-1-antitrypsin	48	56	0	0	1
NKITPNLAEF	Human	Alpha-1-antitrypsin	48	57	0	0	1
FKNGVAQEPVHLDSPAIKHQF	Human	Alpha-1-antitrypsin	61	81	0	1	0
TEIPEAQIHE	Human	Alpha-1-antitrypsin	109	118	0	0	1
TEIPEAQIHEGFQEL	Human	Alpha-1-antitrypsin	109	123	0	0	1
IPEAQIHEGFQEL	Human	Alpha-1-antitrypsin	111	123	0	0	1
LLRTLNQPDSQ	Human	Alpha-1-antitrypsin	123	133	0	0	1
LRTLNQPDSQLQ	Human	Alpha-1-antitrypsin	124	135	0	0	2
LRTLNQPDSQLQL	Human	Alpha-1-antitrypsin	124	136	0	0	1
LRTLNQPDSQLQLTTGNGLF	Human	Alpha-1-antitrypsin	124	143	0	0	1
GLKLVDKF	Human	Alpha-1-antitrypsin	147	154	0	0	1
VDKFLEDVKKLYHSEA	Human	Alpha-1-antitrypsin	151	166	0	0	1
LEDVKKLYHSEA	Human	Alpha-1-antitrypsin	155	166	0	0	1
LEDVKKLYHSEAF	Human	Alpha-1-antitrypsin	155	167	0	0	1
TVNFGDTEEAKKQINDY	Human	Alpha-1-antitrypsin	168	184	0	0	1
GDTEEAKKQINDY	Human	Alpha-1-antitrypsin	172	184	0	0	1
YVEKGTQGKIVDL	Human	Alpha-1-antitrypsin	184	196	0	0	4
VEKGTQGKIVDL	Human	Alpha-1-antitrypsin	185	196	0	0	1
FKGKWERPFE	Human	Alpha-1-antitrypsin	214	223	0	0	2
TEEEDFHVDQVTT	Human	Alpha-1-antitrypsin	227	239	0	0	1
LPDEGKLQHLENELTHD	Human	Alpha-1-antitrypsin	278	294	0	0	1
SITGTYDLKSVL	Human	Alpha-1-antitrypsin	316	327	0	0	1
SITGTYDLKSVLGQL	Human	Alpha-1-antitrypsin	316	330	0	0	1
DLKSVLGQL	Human	Alpha-1-antitrypsin	322	330	0	0	1
KSVLGQLGITKVFSNG	Human	Alpha-1-antitrypsin	324	339	0	0	1
GQLGITKVFSNGAD	Human	Alpha-1-antitrypsin	328	341	0	0	1
FSNGADLSGVTEEAPLKL	Human	Alpha-1-antitrypsin	336	353	0	0	1
ADLSGVTEEAPLKL	Human	Alpha-1-antitrypsin	340	353	0	0	1
ADLSGVTEEAPLKLSKAVHKAVL	Human	Alpha-1-antitrypsin	340	362	0	0	1
LSGVTEEAPLKL	Human	Alpha-1-antitrypsin	342	353	0	0	1
SGVTEEAPLKL	Human	Alpha-1-antitrypsin	343	353	0	0	1
TIDEKGTEAAGAM	Human	Alpha-1-antitrypsin	363	375	0	0	5
TIDEKGTEAAGAMF	Human	Alpha-1-antitrypsin	363	376	0	0	2	O
TIDEKGTEAAGAMFL	Human	Alpha-1-antitrypsin	363	377	0	0	2	O
IDEKGTEAAGAM	Human	Alpha-1-antitrypsin	364	375	0	0	2
IDEKGTEAAGAMF	Human	Alpha-1-antitrypsin	364	376	0	0	1	O
DEKGTEAAGAMF	Human	Alpha-1-antitrypsin	365	376	0	0	1	O
LEAIPMSIPPEVKFNKPFVF	Human	Alpha-1-antitrypsin	377	396	0	0	2	O
LMIEQNTKSPLF	Human	Alpha-1-antitrypsin	397	408	0	1	3	O
LMIEQNTKSPLFMGKVVNPTQK	Human	Alpha-1-antitrypsin	397	418	0	0	3	O
MIEQNTKSPLF	Human	Alpha-1-antitrypsin	398	408	0	2	3	O
MIEQNTKSPLFMGKVVNPTQ	Human	Alpha-1-antitrypsin	398	417	0	0	1	O
MIEQNTKSPLFMGKVVNPTQK	Human	Alpha-1-antitrypsin	398	418	0	0	2	O
SPLFMGKVVNPTQK	Human	Alpha-1-antitrypsin	405	418	0	0	1	O
VAIDYINQNLPWGYKHTLNQIDE	Human	Alpha-1B-glycoprotein	43	65	0	0	3
VKVWPQQPSGE	Human	Alpha-2-HS-glycoprotein	66	76	0	0	2
VKVWPQQPSGEL	Human	Alpha-2-HS-glycoprotein	66	77	0	0	1
VKVWPQQPSGELFE	Human	Alpha-2-HS-glycoprotein	66	79	0	0	1
LKLDGKF	Human	Alpha-2-HS-glycoprotein	119	125	0	0	1
VQTDKSIYKPGQTVKF	Human	Alpha-2-HS-glycoprotein	131	146	0	0	1
MGVVSLGSPSGEVSHPRKT	Human	Alpha-2-HS-glycoprotein	321	339	0	0	1	O
GVVSLGSPSGEVSHPRKT	Human	Alpha-2-HS-glycoprotein	322	339	0	0	2
VVSLGSPSGEVSHPRKT	Human	Alpha-2-HS-glycoprotein	323	339	0	0	2
PSGEVSHPRKT	Human	Alpha-2-HS-glycoprotein	329	339	0	1	5
MDENFHPLNE	Human	Alpha-2-macroglobulin	151	160	0	0	1
DENFHPLNE	Human	Alpha-2-macroglobulin	152	160	0	0	1
KVVVQKKSGGRTEHPFTVEE	Human	Alpha-2-macroglobulin	204	223	0	0	1
EVIDLGGEPIKSSDYFGNGRVTE	Human	Alpha-2-macroglobulin	248	270	0	0	1
SISIPVKSDIAPVARL	Human	Alpha-2-macroglobulin	525	540	0	0	2
AVLPTGDVIGDSAKY	Human	Alpha-2-macroglobulin	544	558	0	0	1
ITYTPVSSTNEKDM	Human	Alpha-2-macroglobulin	653	666	0	0	1	O
ITYTPVSSTNEKDMY	Human	Alpha-2-macroglobulin	653	667	0	0	1	O
VEPEGLEKETTFNS	Human	Alpha-2-macroglobulin	905	918	0	0	1
GDILGSAMQNTQNL	Human	Alpha-2-macroglobulin	952	965	0	0	1
NTGYQRQLNYKHYDGSY	Human	Alpha-2-macroglobulin	1009	1025	0	0	1
AYLTAQPAPTSEDLTSATN	Human	Alpha-2-macroglobulin	1215	1233	0	0	1
LTAQPAPTSEDLTSATN	Human	Alpha-2-macroglobulin	1217	1233	0	0	1
TAQPAPTSEDLTSATN	Human	Alpha-2-macroglobulin	1218	1233	0	0	1
IVKWITKQQNAQGGF	Human	Alpha-2-macroglobulin	1234	1248	0	0	1
SSKFQVDNNNRL	Human	Alpha-2-macroglobulin	1287	1298	0	0	1
RAAVPSGASTGIY	Human	Alpha-amylase 1	32	44	0	0	1
VIDLGGEPIKSSDYFGNGRVTE	Human	Alpha-amylase 1	249	270	0	0	1
LGGEPIKSSDYFGNGRVTE	Human	Alpha-amylase 1	252	270	0	0	1
GGEPIKSSDYFGNGRVTE	Human	Alpha-amylase 1	253	270	0	0	1
LKNWGEGW	Human	Alpha-amylase 1	292	299	0	0	1
FENGKDVNDWVGPPNDNGVTKE	Human	Alpha-amylase 1	363	384	0	0	1
LKDIDGYGGIAL	Human	Alpha-enolase	31	42	0	0	4
RAAVPSGASTGIYEA	Human	Alpha-enolase	32	46	0	0	1
VSKKLNVTEQEKIDKL	Human	Alpha-enolase	78	93	0	0	1
VSKKLNVTEQEKIDKLM	Human	Alpha-enolase	78	94	0	0	3	O
EVILPVPAF	Human	Alpha-enolase	142	150	0	0	1
MILPVGAANF	Human	Alpha-enolase	169	178	0	0	1	O
AMRIGAEVYHNLKN	Human	Alpha-enolase	181	194	0	0	1	O
GKDATNVGDEGGFAPNILENKEGLEL	Human	Alpha-enolase	201	226	0	0	1
PVVSIEDPFDQDDW	Human	Alpha-enolase	288	301	0	0	1
IEDPFDQDDW	Human	Alpha-enolase	292	301	0	0	1
[truncated: 3,264 more rows]
